# Supplementary material for: catena-Poly[[[diaqua­iron(II)]-μ-pyridine-2,5-dicarboxyl­ato-[tetra­aqua­iron(II)]-μ-pyridine-2,5-dicarboxyl­ato] tetra­hydrate]
Source: Acta Crystallogr Sect E Struct Rep Online. 2008 Jan 25;64(Pt 2):m413. doi: 10.1107/S1600536808002043 (PMC2960407; doi:10.1107/S1600536808002043)
Supplement: Supplementary file 1 [file e-64-0m413-sup1.cif]

##############################################################################
###                                                                        ###
###        Electronic paper (Acta Crystallographica Section E)             ###
###                                                                        ###
##############################################################################
#                                                                            #
# This CIF contains the data in a paper accepted for publication in Acta     #
# Crystallographica Section E. It conforms to the requirements of Notes      #
# for Authors for Section E, and has been peer reviewed under the auspices   #
# of the IUCr Commission on Journals.                                        #
#                                                                            #
# Full details of the Crystallographic Information File format               #
# are given in the paper "The Crystallographic Information File (CIF):       #
# a New Standard Archive File for Crystallography" by S. R. Hall, F. H.      #
# Allen and I. D. Brown [Acta Cryst. (1991), A47, 655-685].                  #
#                                                                            #
# The current version of the core CIF dictionary is obtainable from          #
# ftp://ftp.iucr.org/pub/cif_core.dic. The current version number is 2.1.    #
#                                                                            #
# Software is freely available for graphical display of the structure(s) in  #
# this CIF.  For information consult the CIF home page http://www.iucr.org/  #
# cif/home.html                                                              #
#                                                                            #
##############################################################################
                                             
data_global
_audit_creation_method     SHELXL-97
_journal_date_recd_electronic     2007-12-22
_journal_date_accepted     2008-01-20
_journal_name_full     'Acta Crystallographica, Section E'
_journal_year     2008
_journal_volume     64
_journal_issue      2
_journal_page_first     m413
_journal_page_last     m413
_journal_paper_category     QM
_journal_coeditor_code     IS2270
_publ_contact_author_name     'Haiyun Xu'
_publ_contact_author_address
; Department of Chemistry
  Shangqiu Normal College,
  476000 Shangqiu, Henan,
  People's Republic of China
;
_publ_contact_author_email     xuhyun@yahoo.cn
_publ_contact_author_fax     '+86 554 6672650'
_publ_contact_author_phone     '+86 554 6672651'
_publ_section_title
;\
<i>catena</i>-Poly[[[diaquairon(II)]-\m-pyridine-2,5-dicarboxylato-\
[tetraaquairon(II)]-\m-pyridine-2,5-dicarboxylato] tetrahydrate]
;
loop_
    _publ_author_name
    _publ_author_footnote
    _publ_author_address
    'Hai-Yun Xu' .
; Department of Chemistry
  Shangqiu Normal College,
  476000 Shangqiu, Henan,
  People's Republic of China
;
    'Huai-Ling Ma' .
; Department of Chemistry
  Shangqiu Normal College,
  476000 Shangqiu, Henan,
  People's Republic of China
;
    'Mao-Tian Xu' .
; Department of Chemistry
  Shangqiu Normal College,
  476000 Shangqiu, Henan,
  People's Republic of China
;
    'Wen-Xian Zhao' .
; Department of Chemistry
  Shangqiu Normal College,
  476000 Shangqiu, Henan,
  People's Republic of China
;
    'Bao-Guo Guo' .
; Department of Chemistry
  Shangqiu Normal College,
  476000 Shangqiu, Henan,
  People's Republic of China
;
data_I
_audit_creation_method     SHELXL-97
_chemical_name_systematic
;
catena-Poly[[[diaquairon(II)]-\m-pyridine-2,5-dicarboxylato-
[tetraaquairon(II)]-\m-pyridine-2,5-dicarboxylato] tetrahydrate]
;
_chemical_name_common     ?
_chemical_formula_moiety     'C14 H18 Fe2 N2 O14, 4(H2 O)'
_chemical_formula_sum     'C14 H26 Fe2 N2 O18'
_chemical_formula_iupac     '[Fe2 (C7 H3 N O4)2 (H2 O)6], 4H2 O'
_chemical_formula_weight     622.06
_chemical_melting_point     ?
_symmetry_cell_setting     triclinic
_symmetry_space_group_name_H-M     'P -1'
_symmetry_space_group_name_Hall     '-P 1'
loop_
    _symmetry_equiv_pos_as_xyz
    'x, y, z'
    '-x, -y, -z'
_cell_length_a     7.098(3)
_cell_length_b     8.922(3)
_cell_length_c     9.720(2)
_cell_angle_alpha     90.942(6)
_cell_angle_beta     101.375(6)
_cell_angle_gamma     108.112(5)
_cell_volume     571.6(3)
_cell_formula_units_Z     1
_cell_measurement_reflns_used     714
_cell_measurement_theta_min     2.41
_cell_measurement_theta_max     28.18
_cell_measurement_temperature     298(2)
_exptl_crystal_description     block
_exptl_crystal_colour     red
_exptl_crystal_size_max     0.21
_exptl_crystal_size_mid     0.20
_exptl_crystal_size_min     0.18
_exptl_crystal_density_diffrn     1.807
_exptl_crystal_density_meas     ?
_exptl_crystal_density_method     'not measured'
_exptl_crystal_F_000     320
_exptl_absorpt_coefficient_mu     1.361
_exptl_absorpt_correction_type     multi-scan
_exptl_absorpt_process_details     '(<i>SADABS</i>; Sheldrick, 1996)'
_exptl_absorpt_correction_T_min     0.7631
_exptl_absorpt_correction_T_max     0.7917
_exptl_special_details
;
;
_diffrn_ambient_temperature     298(2)
_diffrn_radiation_type     MoK\a
_diffrn_radiation_wavelength     0.71073
_diffrn_radiation_source     'fine-focus sealed tube'
_diffrn_radiation_monochromator     graphite
_diffrn_measurement_device_type     'Bruker SMART APEX CCD'
_diffrn_measurement_method     '\f and \w'
_diffrn_detector_area_resol_mean     ?
_diffrn_reflns_number     2866
_diffrn_reflns_av_R_equivalents     0.0621
_diffrn_reflns_av_sigmaI/netI     0.0472
_diffrn_reflns_theta_min     2.14
_diffrn_reflns_theta_max     25.00
_diffrn_reflns_theta_full     25.00
_diffrn_measured_fraction_theta_max     0.982
_diffrn_measured_fraction_theta_full     0.982
_diffrn_reflns_limit_h_min     -8
_diffrn_reflns_limit_h_max     6
_diffrn_reflns_limit_k_min     -10
_diffrn_reflns_limit_k_max     10
_diffrn_reflns_limit_l_min     -11
_diffrn_reflns_limit_l_max     10
_diffrn_standards_number     ?
_diffrn_standards_interval_count     ?
_diffrn_standards_interval_time     ?
_diffrn_standards_decay_%     ?
_refine_special_details
;
 Refinement of F^2^ against ALL reflections.  The weighted R-factor wR and
 goodness of fit S are based on F^2^, conventional R-factors R are based
 on F, with F set to zero for negative F^2^. The threshold expression of
 F^2^ > 2sigma(F^2^) is used only for calculating R-factors(gt) etc. and is
 not relevant to the choice of reflections for refinement.  R-factors based
 on F^2^ are statistically about twice as large as those based on F, and R-
 factors based on ALL data will be even larger.
;
_reflns_number_total     1989
_reflns_number_gt     1757
_reflns_threshold_expression     I>2\s(I)
_refine_ls_structure_factor_coef     Fsqd
_refine_ls_matrix_type     full
_refine_ls_R_factor_all     0.0466
_refine_ls_R_factor_gt     0.0429
_refine_ls_wR_factor_gt     0.1209
_refine_ls_wR_factor_ref     0.1241
_refine_ls_goodness_of_fit_ref     1.064
_refine_ls_restrained_S_all     1.064
_refine_ls_number_reflns     1989
_refine_ls_number_parameters     166
_refine_ls_number_restraints     0
_refine_ls_hydrogen_treatment     constr
_refine_ls_weighting_scheme     calc
_refine_ls_weighting_details
          'calc w=1/[\s^2^(Fo^2^)+(0.081P)^2^+0.2244P] where P=(Fo^2^+2Fc^2^)/3'
_atom_sites_solution_hydrogens     geom
_atom_sites_solution_primary     direct
_atom_sites_solution_secondary     difmap
_refine_ls_shift/su_max     0.000
_refine_ls_shift/su_mean     0.000
_refine_diff_density_max     0.654
_refine_diff_density_min     -0.598
_refine_ls_extinction_method     none
_refine_ls_extinction_coef     ?
loop_
    _atom_type_symbol
    _atom_type_description
    _atom_type_scat_dispersion_real
    _atom_type_scat_dispersion_imag
    _atom_type_scat_source
    'C' 'C' 0.0033 0.0016
                         'International Tables Vol C Tables 4.2.6.8 and 6.1.1.4'
    'H' 'H' 0.0000 0.0000
                         'International Tables Vol C Tables 4.2.6.8 and 6.1.1.4'
    'N' 'N' 0.0061 0.0033
                         'International Tables Vol C Tables 4.2.6.8 and 6.1.1.4'
    'O' 'O' 0.0106 0.0060
                         'International Tables Vol C Tables 4.2.6.8 and 6.1.1.4'
    'Fe' 'Fe' 0.3463 0.8444
                         'International Tables Vol C Tables 4.2.6.8 and 6.1.1.4'
_computing_data_collection     'SMART (Siemens, 1996)'
_computing_cell_refinement     'SAINT (Siemens, 1996)'
_computing_data_reduction     'SAINT (Siemens, 1996)'
_computing_structure_solution     'SHELXS97 (Sheldrick, 2008)'
_computing_structure_refinement     'SHELXL97 (Sheldrick, 2008)'
_computing_molecular_graphics     'SHELXTL (Sheldrick, 2008)'
_computing_publication_material     'SHELXTL (Sheldrick, 2008)'
loop_
    _atom_site_type_symbol
    _atom_site_label
    _atom_site_fract_x
    _atom_site_fract_y
    _atom_site_fract_z
    _atom_site_U_iso_or_equiv
    _atom_site_adp_type
    _atom_site_calc_flag
    _atom_site_refinement_flags
    _atom_site_occupancy
    _atom_site_disorder_assembly
    _atom_site_disorder_group
    Fe Fe1 0.5000 0.5000 0.0000 0.0222(2) Uani d S 1 . .
    Fe Fe2 1.0000 0.5000 0.5000 0.0258(2) Uani d S 1 . .
    C C1 0.6446(4) 0.3738(3) 0.2523(3) 0.0270(6) Uani d . 1 . .
    C C2 0.4924(4) 0.2309(3) 0.1667(3) 0.0275(6) Uani d . 1 . .
    C C3 0.4514(5) 0.0824(3) 0.2147(3) 0.0330(7) Uani d . 1 . .
    H H3 0.5126 0.0679 0.3050 0.040 Uiso calc R 1 . .
    C C4 0.3189(5) -0.0438(3) 0.1270(3) 0.0331(7) Uani d . 1 . .
    H H4 0.2889 -0.1449 0.1579 0.040 Uiso calc R 1 . .
    C C5 0.2302(4) -0.0216(3) -0.0065(3) 0.0278(6) Uani d . 1 . .
    C C6 0.2767(4) 0.1328(3) -0.0474(3) 0.0279(6) Uani d . 1 . .
    H H6 0.2161 0.1496 -0.1372 0.033 Uiso calc R 1 . .
    C C7 0.0905(4) -0.1587(4) -0.1093(3) 0.0318(7) Uani d . 1 . .
    N N1 0.4039(3) 0.2565(3) 0.0369(3) 0.0261(5) Uani d . 1 . .
    O O1 0.8315(4) 0.6187(3) 0.5803(3) 0.0448(6) Uani d . 1 . .
    H H1A 0.7132 0.6145 0.5373 0.054 Uiso d R 1 . .
    H H1B 0.9150 0.7017 0.6279 0.054 Uiso d R 1 . .
    O O2 0.9411(3) 0.3350(3) 0.6494(2) 0.0425(6) Uani d . 1 . .
    H H2B 0.8576 0.2419 0.6286 0.051 Uiso d R 1 . .
    H H2A 1.0460 0.3570 0.7156 0.051 Uiso d R 1 . .
    O O3 0.7348(3) 0.3533(2) 0.3701(2) 0.0352(5) Uani d . 1 . .
    O O4 0.6748(3) 0.5047(2) 0.1970(2) 0.0334(5) Uani d . 1 . .
    O O5 0.2787(3) 0.5429(3) 0.0954(2) 0.0361(5) Uani d . 1 . .
    H H5A 0.1792 0.5354 0.0276 0.043 Uiso d R 1 . .
    H H5B 0.2288 0.4806 0.1537 0.043 Uiso d R 1 . .
    O O6 0.0097(4) -0.1287(3) -0.2262(3) 0.0473(6) Uani d . 1 . .
    O O7 0.0653(4) -0.2939(3) -0.0688(3) 0.0430(6) Uani d . 1 . .
    O O8 0.4663(4) 0.2880(4) 0.6019(3) 0.0640(8) Uani d . 1 . .
    H H8B 0.4601 0.3105 0.6859 0.077 Uiso d R 1 . .
    H H8A 0.5871 0.3270 0.5904 0.077 Uiso d R 1 . .
    O O9 0.1591(7) -0.0327(5) 0.4428(6) 0.1112(15) Uani d . 1 . .
    H H9B 0.2489 0.0471 0.4912 0.133 Uiso d R 1 . .
    H H9A 0.1463 0.0205 0.3718 0.133 Uiso d R 1 . .
loop_
    _atom_site_aniso_label
    _atom_site_aniso_U_11
    _atom_site_aniso_U_22
    _atom_site_aniso_U_33
    _atom_site_aniso_U_12
    _atom_site_aniso_U_13
    _atom_site_aniso_U_23
    Fe1 0.0226(3) 0.0153(3) 0.0243(3) 0.0050(2) -0.0034(2) -0.0004(2)
    Fe2 0.0269(4) 0.0200(3) 0.0247(3) 0.0056(2) -0.0043(2) -0.0003(2)
    C1 0.0253(14) 0.0248(14) 0.0301(15) 0.0088(12) 0.0027(11) -0.0011(11)
    C2 0.0261(14) 0.0260(14) 0.0284(15) 0.0082(12) 0.0021(11) -0.0013(11)
    C3 0.0369(17) 0.0282(15) 0.0302(16) 0.0083(13) 0.0019(13) 0.0059(12)
    C4 0.0357(16) 0.0215(14) 0.0403(17) 0.0090(13) 0.0041(13) 0.0059(12)
    C5 0.0251(14) 0.0225(14) 0.0355(16) 0.0079(12) 0.0054(12) 0.0003(12)
    C6 0.0277(15) 0.0226(13) 0.0314(15) 0.0088(12) 0.0006(12) -0.0004(11)
    C7 0.0242(14) 0.0258(15) 0.0432(18) 0.0083(12) 0.0023(13) -0.0049(13)
    N1 0.0259(12) 0.0187(11) 0.0308(13) 0.0071(10) -0.0003(10) 0.0014(9)
    O1 0.0403(13) 0.0383(13) 0.0492(14) 0.0153(11) -0.0089(11) -0.0151(11)
    O2 0.0407(13) 0.0349(12) 0.0411(13) 0.0033(10) -0.0026(10) 0.0113(10)
    O3 0.0366(12) 0.0278(11) 0.0308(11) 0.0047(9) -0.0072(9) 0.0010(8)
    O4 0.0367(12) 0.0228(10) 0.0314(11) 0.0071(9) -0.0096(9) -0.0011(8)
    O5 0.0320(11) 0.0320(12) 0.0439(13) 0.0104(10) 0.0072(10) 0.0046(10)
    O6 0.0572(15) 0.0302(12) 0.0434(14) 0.0136(11) -0.0134(11) -0.0088(10)
    O7 0.0367(13) 0.0198(11) 0.0632(16) 0.0040(10) -0.0020(11) -0.0008(10)
    O8 0.0469(16) 0.075(2) 0.066(2) 0.0196(16) 0.0038(14) 0.0019(16)
    O9 0.116(3) 0.054(2) 0.163(5) 0.019(2) 0.041(3) 0.000(2)
_geom_special_details
;
 All esds (except the esd in the dihedral angle between two l.s. planes)
 are estimated using the full covariance matrix.  The cell esds are taken
 into account individually in the estimation of esds in distances, angles
 and torsion angles; correlations between esds in cell parameters are only
 used when they are defined by crystal symmetry.  An approximate (isotropic)
 treatment of cell esds is used for estimating esds involving l.s. planes.
;
loop_
    _geom_bond_atom_site_label_1
    _geom_bond_atom_site_label_2
    _geom_bond_site_symmetry_2
    _geom_bond_distance
    _geom_bond_publ_flag
    Fe1 O4 . 2.058(2) ?
    Fe1 O4 2_665 2.058(2) ?
    Fe1 O5 2_665 2.100(2) ?
    Fe1 O5 . 2.100(2) ?
    Fe1 N1 . 2.125(2) ?
    Fe1 N1 2_665 2.125(2) ?
    Fe2 O1 . 2.071(2) ?
    Fe2 O1 2_766 2.071(2) ?
    Fe2 O3 2_766 2.080(2) ?
    Fe2 O3 . 2.080(2) ?
    Fe2 O2 . 2.092(2) ?
    Fe2 O2 2_766 2.092(2) ?
    C1 O3 . 1.242(3) ?
    C1 O4 . 1.268(4) ?
    C1 C2 . 1.496(4) ?
    C2 N1 . 1.351(4) ?
    C2 C3 . 1.376(4) ?
    C3 C4 . 1.368(4) ?
    C3 H3 . 0.9300 ?
    C4 C5 . 1.372(4) ?
    C4 H4 . 0.9300 ?
    C5 C6 . 1.397(4) ?
    C5 C7 . 1.515(4) ?
    C6 N1 . 1.328(4) ?
    C6 H6 . 0.9300 ?
    C7 O6 . 1.241(4) ?
    C7 O7 . 1.245(4) ?
    O1 H1A . 0.8499 ?
    O1 H1B . 0.8499 ?
    O2 H2B . 0.8500 ?
    O2 H2A . 0.8501 ?
    O5 H5A . 0.8499 ?
    O5 H5B . 0.8500 ?
    O8 H8B . 0.8500 ?
    O8 H8A . 0.8499 ?
    O9 H9B . 0.8499 ?
    O9 H9A . 0.8500 ?
loop_
    _geom_angle_atom_site_label_1
    _geom_angle_atom_site_label_2
    _geom_angle_atom_site_label_3
    _geom_angle_site_symmetry_1
    _geom_angle_site_symmetry_3
    _geom_angle
    _geom_angle_publ_flag
    O4 Fe1 O4 . 2_665 180.00(11) ?
    O4 Fe1 O5 . 2_665 90.89(9) ?
    O4 Fe1 O5 2_665 2_665 89.11(9) ?
    O4 Fe1 O5 . . 89.11(9) ?
    O4 Fe1 O5 2_665 . 90.89(9) ?
    O5 Fe1 O5 2_665 . 180.00(6) ?
    O4 Fe1 N1 . . 79.00(8) ?
    O4 Fe1 N1 2_665 . 101.00(8) ?
    O5 Fe1 N1 2_665 . 88.20(9) ?
    O5 Fe1 N1 . . 91.80(9) ?
    O4 Fe1 N1 . 2_665 101.00(8) ?
    O4 Fe1 N1 2_665 2_665 79.00(8) ?
    O5 Fe1 N1 2_665 2_665 91.80(9) ?
    O5 Fe1 N1 . 2_665 88.20(9) ?
    N1 Fe1 N1 . 2_665 180.0 ?
    O1 Fe2 O1 . 2_766 180.00(12) ?
    O1 Fe2 O3 . 2_766 90.59(9) ?
    O1 Fe2 O3 2_766 2_766 89.41(9) ?
    O1 Fe2 O3 . . 89.41(9) ?
    O1 Fe2 O3 2_766 . 90.59(9) ?
    O3 Fe2 O3 2_766 . 180.0 ?
    O1 Fe2 O2 . . 89.15(10) ?
    O1 Fe2 O2 2_766 . 90.85(10) ?
    O3 Fe2 O2 2_766 . 93.74(9) ?
    O3 Fe2 O2 . . 86.26(9) ?
    O1 Fe2 O2 . 2_766 90.85(10) ?
    O1 Fe2 O2 2_766 2_766 89.15(10) ?
    O3 Fe2 O2 2_766 2_766 86.26(9) ?
    O3 Fe2 O2 . 2_766 93.74(9) ?
    O2 Fe2 O2 . 2_766 180.0 ?
    O3 C1 O4 . . 125.5(3) ?
    O3 C1 C2 . . 117.1(2) ?
    O4 C1 C2 . . 117.3(2) ?
    N1 C2 C3 . . 122.2(3) ?
    N1 C2 C1 . . 115.5(2) ?
    C3 C2 C1 . . 122.3(3) ?
    C4 C3 C2 . . 118.8(3) ?
    C4 C3 H3 . . 120.6 ?
    C2 C3 H3 . . 120.6 ?
    C3 C4 C5 . . 120.2(3) ?
    C3 C4 H4 . . 119.9 ?
    C5 C4 H4 . . 119.9 ?
    C4 C5 C6 . . 117.9(3) ?
    C4 C5 C7 . . 121.9(3) ?
    C6 C5 C7 . . 120.2(3) ?
    N1 C6 C5 . . 122.5(3) ?
    N1 C6 H6 . . 118.7 ?
    C5 C6 H6 . . 118.7 ?
    O6 C7 O7 . . 125.1(3) ?
    O6 C7 C5 . . 118.1(3) ?
    O7 C7 C5 . . 116.8(3) ?
    C6 N1 C2 . . 118.4(2) ?
    C6 N1 Fe1 . . 129.8(2) ?
    C2 N1 Fe1 . . 111.81(18) ?
    Fe2 O1 H1A . . 122.3 ?
    Fe2 O1 H1B . . 107.1 ?
    H1A O1 H1B . . 122.4 ?
    Fe2 O2 H2B . . 122.9 ?
    Fe2 O2 H2A . . 108.0 ?
    H2B O2 H2A . . 122.9 ?
    C1 O3 Fe2 . . 129.74(18) ?
    C1 O4 Fe1 . . 116.24(18) ?
    Fe1 O5 H5A . . 104.8 ?
    Fe1 O5 H5B . . 119.7 ?
    H5A O5 H5B . . 105.0 ?
    H8B O8 H8A . . 110.3 ?
    H9B O9 H9A . . 91.5 ?
loop_
    _geom_hbond_atom_site_label_D
    _geom_hbond_atom_site_label_H
    _geom_hbond_atom_site_label_A
    _geom_hbond_site_symmetry_A
    _geom_hbond_distance_DH
    _geom_hbond_distance_HA
    _geom_hbond_distance_DA
    _geom_hbond_angle_DHA
    O9 H9B O8 . 0.85 2.32 3.159(6) 171
    O9 H9A O6 2 0.85 2.06 2.849(5) 154
    O8 H8B O5 2_666 0.85 2.55 3.204(4) 134
    O8 H8B O4 2_666 0.85 2.51 3.171(4) 136
    O8 H8A O3 . 0.85 2.55 3.177(4) 132
    O8 H8A O2 . 0.85 2.44 3.201(4) 149
    O5 H5B O7 2 0.85 2.22 2.706(3) 116
    O2 H2B O9 2_656 0.85 1.94 2.657(5) 141
    O2 H2A O4 2_766 0.85 1.99 2.758(3) 150
    O1 H1B O6 1_666 0.85 1.92 2.715(3) 156
    O1 H1A O8 2_666 0.85 2.06 2.822(4) 148
