# Supplementary material for: catena-Poly[[[diaqua­iron(II)]-μ-pyridine-2,5-dicarboxyl­ato-[tetra­aqua­iron(II)]-μ-pyridine-2,5-dicarboxyl­ato] tetra­hydrate]
Source: Acta Crystallogr Sect E Struct Rep Online. 2008 Jan 25;64(Pt 2):m413. doi: 10.1107/S1600536808002043 (PMC2960407; doi:10.1107/S1600536808002043)
Supplement: Supplementary file 2 [file e-64-0m413-Isup2.hkl]

# 
# h,k,l, Fc-squared, Fo-squared, sigma(Fo-squared) and status flag 
# 
data_I
_shelx_title ' 123 in P-1' 
_shelx_refln_list_code          4 
_shelx_F_calc_maximum      148.05 
_exptl_crystal_F_000       320.00 
_reflns_d_resolution_high  0.8409 
 
loop_ 
 _symmetry_equiv_pos_as_xyz 
 'x, y, z' 
 '-x, -y, -z' 
 
_cell_length_a     7.0980 
_cell_length_b     8.9222 
_cell_length_c     9.7204 
_cell_angle_alpha  90.942 
_cell_angle_beta  101.375 
_cell_angle_gamma 108.112 
 
_shelx_F_squared_multiplier     1.000 
 
loop_ 
 _refln_index_h 
 _refln_index_k 
 _refln_index_l 
 _refln_F_squared_calc 
 _refln_F_squared_meas 
 _refln_F_squared_sigma 
 _refln_observed_status 
   1   0   0        1.73        1.02      0.41 o 
   2   0   0     1378.20     1457.40     13.20 o 
   3   0   0       84.16       76.68      3.25 o 
   4   0   0     1896.63     1856.94     19.70 o 
   5   0   0      158.68      155.68     14.83 o 
   6   0   0      239.66      220.70     30.62 o 
   7   0   0        3.47        4.37      1.83 o 
  -8   1   0       46.47       41.34      4.47 o 
  -7   1   0        9.82        8.33      2.13 o 
  -6   1   0      700.75      683.19     58.40 o 
  -5   1   0        3.67        2.74      1.93 o 
  -4   1   0     3261.82     3270.87     27.52 o 
  -3   1   0      241.72      229.22      5.18 o 
  -2   1   0     2843.47     3067.24     22.14 o 
  -1   1   0       15.01       13.10      0.81 o 
   0   1   0     2889.04     2699.19     59.72 o 
   1   1   0      463.02      513.46     54.79 o 
   2   1   0        5.58        7.81      0.95 o 
   3   1   0      112.10       96.69     11.07 o 
   4   1   0       25.54       26.69      2.03 o 
   5   1   0       82.41       88.09      7.72 o 
   6   1   0      143.15      133.99     12.59 o 
   7   1   0        0.80        1.73      1.73 o 
  -8   2   0      123.36      136.09      7.82 o 
  -7   2   0        0.96        0.20      1.32 o 
  -6   2   0      578.34      584.68     24.02 o 
  -5   2   0      141.10      153.66      5.59 o 
  -4   2   0     2096.74     2216.26     21.02 o 
  -3   2   0        5.11        7.92      1.42 o 
  -2   2   0     1816.22     1927.52     16.05 o 
  -1   2   0      250.97      228.36     14.88 o 
   0   2   0     2241.40     2291.79     36.71 o 
   1   2   0      145.93      149.47     11.37 o 
   2   2   0       32.22       40.62      4.72 o 
   3   2   0      170.32      172.04     21.02 o 
   4   2   0      177.00      190.46     19.80 o 
   5   2   0      121.89      118.19      9.19 o 
   6   2   0      416.99      451.14     44.53 o 
   7   2   0       17.34       20.01      3.25 o 
  -8   3   0      130.04      145.13      8.23 o 
  -7   3   0        3.23        2.95      1.73 o 
  -6   3   0      428.43      439.86     10.26 o 
  -5   3   0       23.23       35.75      2.84 o 
  -4   3   0     1137.13     1193.54     14.62 o 
  -3   3   0      239.30      231.25      5.48 o 
  -2   3   0      163.15      249.54      5.28 o 
  -1   3   0       94.48       89.74      6.65 o 
   0   3   0      136.51      139.84      1.75 o 
   1   3   0      497.19      619.41     19.86 o 
   2   3   0     2222.91     2466.93    217.85 o 
   3   3   0      131.38      165.84     14.57 o 
   4   3   0      500.22      517.98     41.79 o 
   5   3   0       22.21       25.12      2.12 o 
   6   3   0      242.66      250.15     17.52 o 
  -8   4   0       86.39       92.01      6.60 o 
  -7   4   0       35.05       39.51      4.06 o 
  -6   4   0       97.45       91.30      4.77 o 
  -5   4   0        9.39        8.43      2.03 o 
  -4   4   0      157.39      199.87      5.89 o 
  -3   4   0       52.73       46.62      2.74 o 
  -2   4   0      397.77      422.54     21.53 o 
  -1   4   0     1553.13     1618.33    120.55 o 
   0   4   0     1223.35     1240.11     24.17 o 
   1   4   0      133.43      135.29     12.64 o 
   2   4   0     1449.40     1468.47    151.38 o 
   3   4   0       29.05       24.13      2.69 o 
   4   4   0      610.25      597.90     32.50 o 
   5   4   0        3.15        3.96      1.83 o 
   6   4   0      291.22      287.62     10.97 o 
  -8   5   0       89.66       87.04      6.50 o 
  -7   5   0       21.28       24.98      3.35 o 
  -6   5   0       86.06       88.56      4.77 o 
  -4   5   0      940.67      985.24     14.52 o 
  -3   5   0       49.38       60.49      2.64 o 
  -2   5   0     3362.19     3223.79    271.22 o 
  -1   5   0       20.04       15.77      1.83 o 
   0   5   0     2152.23     1955.18    170.62 o 
   1   5   0       25.85       23.56      2.84 o 
   2   5   0      991.26     1040.69     16.96 o 
   3   5   0      508.70      519.79     12.59 o 
   4   5   0      394.98      367.96     11.27 o 
   5   5   0        0.21        0.00      1.62 o 
  -7   6   0        5.68        7.92      2.23 o 
  -6   6   0      207.75      205.05      7.62 o 
  -5   6   0       27.08       22.85      2.54 o 
  -4   6   0      729.11      742.05     11.17 o 
  -3   6   0      303.22      304.32     18.84 o 
  -2   6   0      880.56      812.05     39.15 o 
  -1   6   0       59.25       52.44      2.46 o 
   0   6   0     1433.31     1325.05    124.92 o 
   1   6   0      414.32      427.06     10.97 o 
   2   6   0        4.72        6.80      2.13 o 
   3   6   0        1.85        2.13      1.73 o 
   4   6   0      224.43      219.68      9.45 o 
  -7   7   0        8.96        9.45      2.23 o 
  -5   7   0        9.02       10.39      1.43 o 
  -4   7   0      268.45      261.75      5.77 o 
  -3   7   0        0.50        2.10      1.05 o 
  -2   7   0      423.53      399.34     20.26 o 
  -1   7   0       42.89       29.73      2.12 o 
   0   7   0      520.01      524.44     19.25 o 
   1   7   0      671.38      606.52     14.12 o 
   2   7   0      112.07      120.35      6.70 o 
   3   7   0        3.14        0.41      1.83 o 
   4   7   0      107.57      121.16      7.82 o 
  -5   8   0       35.33       34.94      3.45 o 
  -4   8   0      280.21      280.21     15.08 o 
  -3   8   0        6.38        6.15      1.29 o 
  -2   8   0      103.91      101.51      3.83 o 
  -1   8   0       21.17       22.33      2.01 o 
   0   8   0      874.97      897.44     14.78 o 
   1   8   0       12.66       10.16      2.54 o 
   2   8   0      181.42      198.35      9.14 o 
   3   8   0       29.56       27.93      4.27 o 
  -5   9   0        0.01        0.51      1.32 o 
  -4   9   0       19.87       21.12      2.95 o 
  -3   9   0       15.35       14.42      2.54 o 
  -2   9   0      194.42      180.58      8.12 o 
  -1   9   0        7.81        7.19      1.61 o 
   0   9   0      359.80      358.00     12.09 o 
   1   9   0       33.33       33.72      3.96 o 
  -5  10   0        0.02        1.22      1.52 o 
  -3  10   0       22.98       23.66      3.25 o 
  -2  10   0      216.56      204.34      9.24 o 
  -1  10   0        1.61        1.22      1.42 o 
   0  10   0       54.79       42.86      4.57 o 
   0 -10   1       15.76       16.66      3.05 o 
   1 -10   1       25.06       24.56      2.55 o 
   2 -10   1       25.25       24.48      3.35 o 
   3 -10   1      132.30      125.73      7.01 o 
   4 -10   1      153.10      143.81      7.52 o 
  -2  -9   1        2.87        2.84      1.73 o 
  -1  -9   1      175.30      181.90      8.84 o 
   0  -9   1        2.60        1.97      1.24 o 
   1  -9   1      187.97      158.38      9.65 o 
   2  -9   1        6.00        3.84      1.32 o 
   3  -9   1      131.13      115.81      4.45 o 
   4  -9   1        0.01        0.00      0.90 o 
  -3  -8   1       34.39       27.12      4.27 o 
  -2  -8   1      113.61      111.11      6.80 o 
  -1  -8   1      236.26      240.90      9.55 o 
   0  -8   1        2.60        2.89      1.29 o 
   1  -8   1      141.17      115.67      4.24 o 
   2  -8   1       44.02       41.10      2.58 o 
   3  -8   1      314.91      307.70     12.03 o 
   4  -8   1        4.25        6.34      1.26 o 
   5  -8   1      306.41      297.07      9.75 o 
   6  -8   1       40.92       43.37      4.16 o 
  -4  -7   1       12.16       17.57      3.55 o 
  -3  -7   1       67.81       71.40      5.69 o 
  -2  -7   1      305.97      287.01     10.16 o 
  -1  -7   1     1480.79     1587.45     16.33 o 
   0  -7   1       11.59        8.18      1.44 o 
   1  -7   1      628.88      561.18     90.29 o 
   2  -7   1       82.54       81.75      5.94 o 
   3  -7   1      969.35      827.25     72.72 o 
   4  -7   1       65.34       74.30      3.12 o 
   5  -7   1      324.65      307.42      9.55 o 
   7  -7   1      322.89      342.97     11.48 o 
  -5  -6   1      323.24      354.35     12.80 o 
  -4  -6   1        0.39        0.81      1.73 o 
  -3  -6   1      611.94      604.59     14.62 o 
  -2  -6   1       69.57       60.33      4.57 o 
  -1  -6   1     1608.78     1571.10     79.07 o 
   0  -6   1        3.70        4.16      1.36 o 
   1  -6   1      718.84      688.22     20.11 o 
   2  -6   1      381.49      366.02      6.75 o 
   3  -6   1      670.10      641.78     52.30 o 
   4  -6   1       60.98       71.29      3.16 o 
   5  -6   1      369.62      395.68      9.19 o 
   6  -6   1       12.94       16.76      2.64 o 
   7  -6   1      212.97      218.86      9.14 o 
  -5  -5   1      336.65      353.43     11.98 o 
  -4  -5   1      156.63      162.80      7.62 o 
  -3  -5   1        6.74        9.55      2.34 o 
  -2  -5   1      109.78       89.78      5.08 o 
  -1  -5   1      867.95      863.34     10.02 o 
   0  -5   1      596.16      560.06     14.02 o 
   1  -5   1        2.24        3.92      1.02 o 
   2  -5   1      630.92      614.98     34.99 o 
   3  -5   1     1105.50     1120.40     36.16 o 
   4  -5   1      116.58      141.73      3.69 o 
   5  -5   1      194.99      206.45      4.84 o 
   6  -5   1        1.13        2.54      1.62 o 
   7  -5   1       12.27       15.13      2.74 o 
  -6  -4   1        0.67        2.23      2.13 o 
  -5  -4   1      118.37      120.76      6.60 o 
  -4  -4   1       26.21       28.44      3.25 o 
  -3  -4   1      484.66      497.16     33.01 o 
  -2  -4   1      324.73      306.94     19.20 o 
  -1  -4   1     1687.99     1841.76     66.42 o 
   0  -4   1      422.08      453.32     18.38 o 
   1  -4   1     1992.08     2124.50    135.14 o 
   2  -4   1      153.28      150.09      7.35 o 
   3  -4   1      538.54      618.30      9.45 o 
   4  -4   1        1.98        0.78      0.90 o 
   5  -4   1      384.67      395.79     14.37 o 
   6  -4   1       40.95       46.51      4.06 o 
   7  -4   1       90.55       92.93      5.99 o 
   8  -4   1        8.09        8.43      2.84 o 
  -6  -3   1        3.44        2.79      1.29 o 
  -5  -3   1      453.82      500.74     57.53 o 
  -4  -3   1        1.84        2.06      1.14 o 
  -3  -3   1     1060.07     1158.14    117.40 o 
  -2  -3   1      235.89      221.87     34.58 o 
  -1  -3   1     2475.07     2561.67     70.84 o 
   0  -3   1     1216.14     1102.47     37.07 o 
   1  -3   1      369.43      504.89     30.12 o 
   2  -3   1      305.44      365.48      8.38 o 
   3  -3   1      889.50     1012.40      8.62 o 
   4  -3   1       64.82       75.22      5.48 o 
   5  -3   1     2365.53     2396.63    128.32 o 
   6  -3   1        7.40        5.38      1.83 o 
   7  -3   1       79.17       78.81      5.59 o 
   8  -3   1        7.08        3.45      2.64 o 
  -7  -2   1      157.67      160.80     14.73 o 
  -6  -2   1        0.04        0.00      0.88 o 
  -5  -2   1      290.15      327.14     34.43 o 
  -4  -2   1      485.89      501.61     52.10 o 
  -3  -2   1      567.22      485.87      9.65 o 
  -2  -2   1      347.14      290.16      6.50 o 
  -1  -2   1     2041.02     2281.60    186.77 o 
   0  -2   1      242.59      226.31      3.05 o 
   1  -2   1     1936.15     2061.78     54.59 o 
   2  -2   1      506.67      543.31      5.89 o 
   3  -2   1      810.03      910.86     16.55 o 
   4  -2   1      372.71      391.12      5.69 o 
   5  -2   1     1360.68     1397.48     96.69 o 
   6  -2   1        2.55        3.15      1.83 o 
   7  -2   1       63.28       65.20      5.18 o 
   8  -2   1        3.69        4.57      1.83 o 
  -7  -1   1      248.77      254.15     36.66 o 
  -6  -1   1       13.18       10.35      1.58 o 
  -5  -1   1      288.34      223.64      7.52 o 
  -4  -1   1       96.07       85.72      4.37 o 
  -3  -1   1     1768.46     1352.18     15.84 o 
  -2  -1   1        3.12        7.82      1.42 o 
  -1  -1   1     3671.47     3474.45    405.02 o 
   0  -1   1     2452.28     1945.29     40.17 o 
   1  -1   1     1008.70     1200.25     10.56 o 
   2  -1   1      132.24      135.44      2.29 o 
   3  -1   1      683.11      740.10     56.72 o 
   4  -1   1        5.27        4.84      1.15 o 
   5  -1   1      989.16     1000.56     91.66 o 
   6  -1   1        9.57        9.34      2.13 o 
   7  -1   1       10.22       10.46      2.34 o 
  -7   0   1      144.26      133.33     17.77 o 
  -6   0   1       88.90       76.27      4.77 o 
  -5   0   1      683.96      606.83     11.98 o 
  -4   0   1       40.26       42.05      3.05 o 
  -3   0   1       31.02       21.02      2.13 o 
  -2   0   1       38.51       26.91      1.83 o 
  -1   0   1     4231.56     4476.91     29.96 o 
   0   0   1      825.88      668.98      6.40 o 
   1   0   1     2933.89     2891.10    342.72 o 
   2   0   1      451.16      448.28     52.81 o 
   3   0   1      134.34      167.37     24.07 o 
   4   0   1      221.73      237.47     28.49 o 
   5   0   1      820.95      862.36     92.98 o 
   6   0   1       26.19       24.27      3.05 o 
   7   0   1      259.76      267.92     10.46 o 
  -8   1   1        5.77        7.92      2.13 o 
  -7   1   1      173.80      165.97     16.96 o 
  -6   1   1       32.81       34.33      3.45 o 
  -5   1   1      311.58      304.07      8.23 o 
  -4   1   1       20.04       25.19      2.34 o 
  -3   1   1      699.69      742.61     10.26 o 
  -2   1   1     3394.35     3994.70     28.13 o 
  -1   1   1     4116.67     4190.89    102.07 o 
   0   1   1       79.20       95.81     12.95 o 
   1   1   1      581.66      719.71     20.21 o 
   2   1   1     1154.57     1140.09    125.73 o 
   3   1   1     1186.74     1244.20    150.51 o 
   4   1   1        6.33        7.42      1.36 o 
   5   1   1      566.57      545.17     58.45 o 
   6   1   1        3.15        2.34      1.73 o 
   7   1   1      160.18      163.21      8.23 o 
  -8   2   1       28.39       25.90      3.55 o 
  -7   2   1      105.32       91.91      5.48 o 
  -6   2   1       12.51       11.88      2.23 o 
  -5   2   1      606.80      666.95     12.09 o 
  -4   2   1       53.69       52.00      3.15 o 
  -3   2   1     1043.84     1191.11     13.61 o 
  -2   2   1     2875.97     3151.23     23.97 o 
  -1   2   1     2517.95     2719.38    214.75 o 
   0   2   1       25.47       27.39      2.39 o 
   1   2   1     6718.57     6198.04    245.98 o 
   2   2   1     3361.27     3441.15    174.33 o 
   3   2   1      469.01      402.14     34.23 o 
   4   2   1      167.07      155.88     14.62 o 
   5   2   1      627.43      696.64     60.33 o 
   6   2   1       71.20       63.68      6.14 o 
   7   2   1      151.69      158.13      8.23 o 
  -8   3   1       12.79       12.90      3.05 o 
  -7   3   1      182.72      178.75      7.41 o 
  -6   3   1       11.81       12.09      2.23 o 
  -5   3   1      624.05      606.72     11.48 o 
  -4   3   1       51.77       49.46      3.25 o 
  -3   3   1     3335.34     3691.74     29.45 o 
  -2   3   1      369.98      364.60      6.80 o 
  -1   3   1     1091.59     1268.78     67.14 o 
   0   3   1     2598.30     2293.09    222.57 o 
   1   3   1     1370.10     1281.46     25.34 o 
   2   3   1      173.94      193.52      5.13 o 
   3   3   1      433.40      473.52     30.93 o 
   4   3   1      153.66      142.13      7.87 o 
   5   3   1      277.28      310.19     17.06 o 
   6   3   1        0.72        1.35      1.37 o 
  -7   4   1      725.81      716.11     14.93 o 
  -6   4   1        5.34        3.05      1.42 o 
  -5   4   1      350.98      363.79      9.04 o 
  -4   4   1        0.79        2.95      1.52 o 
  -3   4   1     1525.95     1679.72     18.48 o 
  -2   4   1       21.05       15.10      1.22 o 
  -1   4   1      392.92      485.13     46.35 o 
   0   4   1      649.21      592.62     27.55 o 
   1   4   1     1667.47     1476.32     25.24 o 
   2   4   1        0.22        1.99      1.07 o 
   3   4   1      310.34      305.92     13.15 o 
   4   4   1        6.73        6.81      1.27 o 
   5   4   1      195.42      203.73      8.43 o 
   6   4   1        8.56       10.66      2.95 o 
  -7   5   1      250.23      240.60      8.63 o 
  -6   5   1        8.04        7.52      1.93 o 
  -5   5   1       45.90       54.44      3.86 o 
  -4   5   1       40.53       41.34      3.15 o 
  -3   5   1     2779.35     2893.60    168.85 o 
  -2   5   1        1.04        1.13      0.88 o 
  -1   5   1      549.39      670.73     35.05 o 
   0   5   1        1.82       10.50      5.85 o 
   1   5   1      733.75      759.57     13.61 o 
   2   5   1      124.99      134.06      6.09 o 
   3   5   1      214.26      212.57      8.02 o 
   4   5   1       46.25       44.69      4.16 o 
   5   5   1      375.18      364.20     12.09 o 
  -7   6   1      212.92      209.72      8.33 o 
  -6   6   1       11.30       10.66      2.23 o 
  -5   6   1      119.37      116.59      5.59 o 
  -4   6   1       18.81       17.75      1.69 o 
  -3   6   1      130.78      117.54      5.23 o 
  -2   6   1      316.09      336.53     23.87 o 
  -1   6   1      262.47      272.08      9.14 o 
   0   6   1       51.64       54.20      2.79 o 
   1   6   1        3.24        1.52      1.73 o 
   2   6   1       29.34       21.33      3.15 o 
   3   6   1      376.95      396.09     11.78 o 
   4   6   1        9.49       10.46      2.84 o 
  -6   7   1        0.41        0.00      1.02 o 
  -5   7   1       11.08       10.77      2.13 o 
  -4   7   1        8.59        6.30      1.73 o 
  -3   7   1      429.75      394.85     23.05 o 
  -2   7   1       14.45       13.11      1.58 o 
  -1   7   1      789.86      790.14     19.70 o 
   0   7   1      628.37      608.15     13.71 o 
   1   7   1      762.71      788.72     16.35 o 
   2   7   1        7.11        7.62      2.34 o 
   3   7   1      576.88      641.26     16.25 o 
  -6   8   1        0.22        0.00      1.22 o 
  -5   8   1      322.10      321.85     10.36 o 
  -4   8   1       23.39       21.23      2.74 o 
  -3   8   1      516.54      583.87     13.81 o 
  -2   8   1       27.18       26.81      3.15 o 
  -1   8   1     1946.88     2033.00     18.26 o 
   0   8   1        8.04        4.47      1.83 o 
   1   8   1      338.36      338.20     11.48 o 
   2   8   1        2.67        1.52      2.13 o 
  -6   9   1        0.33        0.20      1.42 o 
  -5   9   1      201.31      199.87      8.73 o 
  -4   9   1       63.54       60.73      4.77 o 
  -3   9   1      266.45      274.42     10.05 o 
  -2   9   1       66.36       52.30      4.57 o 
  -1   9   1      268.88      242.22      9.75 o 
   0   9   1       11.10        6.20      2.03 o 
   1   9   1       44.29       40.62      4.77 o 
  -5  10   1       96.47       87.85      6.20 o 
  -4  10   1       17.80       16.76      2.84 o 
  -3  10   1      159.27      156.00      8.12 o 
  -2  10   1       34.93       36.87      4.06 o 
  -1  10   1      106.76       98.21      6.70 o 
   0 -10   2      139.52      136.23      7.72 o 
   1 -10   2       78.16       71.58      3.99 o 
   2 -10   2      141.68      123.90      5.03 o 
   3 -10   2       46.37       49.49      3.26 o 
   4 -10   2      488.69      456.72     13.61 o 
  -2  -9   2       63.51       57.18      5.28 o 
  -1  -9   2        0.06        0.80      1.21 o 
   0  -9   2      439.06      422.03     27.17 o 
   1  -9   2       15.27       16.74      2.01 o 
   2  -9   2      530.16      477.14     17.87 o 
   3  -9   2       74.59       71.16      4.72 o 
   4  -9   2      354.93      340.33     11.07 o 
   5  -9   2       20.46       18.99      3.05 o 
  -3  -8   2        1.69        1.42      1.73 o 
  -2  -8   2      276.70      293.00     10.97 o 
  -1  -8   2       13.64       12.78      1.86 o 
   0  -8   2      389.47      378.39     25.03 o 
   1  -8   2        5.64        4.53      1.26 o 
   2  -8   2       10.00       11.64      1.73 o 
   3  -8   2      160.99      145.25     10.31 o 
   4  -8   2      237.99      212.16      8.33 o 
   5  -8   2       16.82       17.87      2.84 o 
   6  -8   2       39.59       39.71      4.16 o 
  -4  -7   2      256.61      292.39     11.68 o 
  -3  -7   2        0.59        1.83      2.03 o 
  -2  -7   2      361.88      389.59     11.78 o 
  -1  -7   2      122.73      111.21      4.27 o 
   0  -7   2       61.03       73.38      4.16 o 
   1  -7   2       10.49        9.45      2.69 o 
   2  -7   2      272.60      264.72     15.84 o 
   3  -7   2       14.99       14.62      1.69 o 
   4  -7   2      376.31      394.97     10.87 o 
   5  -7   2       12.10       14.93      2.64 o 
  -5  -6   2        1.49        2.13      2.44 o 
  -4  -6   2      188.12      185.15      8.73 o 
  -3  -6   2      367.89      337.28     10.87 o 
  -1  -6   2       83.54       90.14      3.59 o 
   0  -6   2      211.46      207.63      5.03 o 
   1  -6   2        5.82        2.18      1.08 o 
   2  -6   2      431.11      439.09     24.02 o 
   3  -6   2       35.05       37.95      4.47 o 
   4  -6   2     1529.19     1724.77    179.10 o 
   5  -6   2       49.03       60.63      4.16 o 
   6  -6   2      215.54      228.92      8.63 o 
   7  -6   2        6.94        6.70      2.44 o 
  -5  -5   2       67.86       68.15      5.48 o 
  -4  -5   2        1.38        2.95      1.83 o 
  -3  -5   2      172.10      187.58      7.72 o 
  -2  -5   2      735.67      728.19     14.02 o 
  -1  -5   2       33.83       42.67      2.40 o 
   0  -5   2      346.08      316.86      6.80 o 
   1  -5   2      502.42      511.59     35.65 o 
   2  -5   2     1609.29     1643.48     57.88 o 
   3  -5   2       89.41       96.94      4.34 o 
   4  -5   2     1276.06     1457.97     47.84 o 
   5  -5   2       26.31       29.15      3.15 o 
   6  -5   2      208.75      217.95      8.43 o 
   7  -5   2        2.25        1.32      1.62 o 
  -6  -4   2       40.85       37.27      4.47 o 
  -5  -4   2      103.67       98.72      6.09 o 
  -4  -4   2      273.17      269.44      9.24 o 
  -3  -4   2       75.64       67.84      4.47 o 
  -2  -4   2     2476.68     2459.20     25.90 o 
  -1  -4   2      258.54      233.36      4.67 o 
   0  -4   2     4853.27     4534.50    270.30 o 
   1  -4   2        4.89        4.45      0.60 o 
   2  -4   2     2140.67     2167.48     57.15 o 
   3  -4   2       47.05       44.01      1.83 o 
   4  -4   2     1370.01     1587.58     39.15 o 
   5  -4   2       54.35       64.49      4.27 o 
   6  -4   2      104.31      112.63      6.09 o 
   7  -4   2       10.67       12.39      2.64 o 
  -6  -3   2      315.88      277.46     10.36 o 
  -5  -3   2      108.55      121.84      9.29 o 
  -4  -3   2      922.45      874.54     15.74 o 
  -3  -3   2       33.93       39.61      3.35 o 
  -2  -3   2     2412.26     2274.86     22.95 o 
  -1  -3   2      672.41      723.63     74.49 o 
   0  -3   2     3086.47     2633.03     12.31 o 
   1  -3   2      297.30      259.16      6.06 o 
   2  -3   2       11.44       12.73      0.95 o 
   3  -3   2       29.54       28.99      2.49 o 
   4  -3   2      485.49      535.53     34.73 o 
   5  -3   2       70.84       73.43      4.57 o 
   6  -3   2       45.72       45.40      4.06 o 
   7  -3   2        6.94        6.20      2.13 o 
  -7  -2   2        1.36        3.95      1.44 o 
  -6  -2   2      295.10      278.35     21.48 o 
  -5  -2   2        0.00        2.13      2.03 o 
  -4  -2   2     1460.51     1369.04     19.09 o 
  -3  -2   2      141.94      124.01      5.08 o 
  -2  -2   2      217.70      205.05      5.59 o 
  -1  -2   2      862.99      819.17     34.33 o 
   0  -2   2     2464.99     2153.03     83.65 o 
   1  -2   2       36.62       28.62      1.02 o 
   2  -2   2       14.11       23.52      1.52 o 
   3  -2   2      781.23      956.20      7.81 o 
   4  -2   2     1005.49     1169.65     78.76 o 
   5  -2   2        3.51        4.16      1.83 o 
   6  -2   2      247.71      273.40      9.65 o 
   7  -2   2        0.08        0.00      1.62 o 
  -7  -1   2        4.39        5.45      1.41 o 
  -6  -1   2      255.97      210.84      8.23 o 
  -5  -1   2       59.11       49.05      3.86 o 
  -4  -1   2      789.43      775.21     13.30 o 
  -3  -1   2      136.36      123.40      4.67 o 
  -2  -1   2       14.17        9.24      1.42 o 
  -1  -1   2      545.86      431.22     26.12 o 
   0  -1   2        7.04       15.39      0.83 o 
   1  -1   2      397.30      367.96      5.79 o 
   2  -1   2      424.53      459.89     29.81 o 
   3  -1   2      141.62      120.37     10.31 o 
   4  -1   2     1440.45     1493.51    118.12 o 
   5  -1   2        1.51        1.62      1.52 o 
   6  -1   2      462.13      456.31     12.59 o 
   7  -1   2      334.71      372.63     12.49 o 
  -8   0   2      109.10      108.21     11.48 o 
  -7   0   2        1.24        0.10      1.73 o 
  -6   0   2       12.96       11.27      2.44 o 
  -5   0   2       80.58       70.79      4.47 o 
  -4   0   2      252.09      271.98      7.41 o 
  -3   0   2     1898.81     2026.65     20.01 o 
  -2   0   2     1778.01     1584.55     15.23 o 
  -1   0   2       65.65       90.20      2.35 o 
   0   0   2     3374.14     3197.71    647.30 o 
   1   0   2      201.68      136.31     10.66 o 
   2   0   2     3393.21     3592.25    263.70 o 
   3   0   2        4.97        3.75      0.93 o 
   4   0   2     1112.34     1278.00    142.34 o 
   5   0   2       18.81       13.71      2.34 o 
   6   0   2      215.53      207.69      8.63 o 
   7   0   2        8.04        5.59      1.93 o 
  -8   1   2       44.52       42.66      4.37 o 
  -7   1   2       79.08       70.58      5.08 o 
  -6   1   2      101.53       86.23      5.08 o 
  -5   1   2       87.94       73.23      4.37 o 
  -4   1   2     1050.42     1157.90     15.54 o 
  -3   1   2      840.72      868.45     11.78 o 
  -2   1   2    21918.13    21363.36     85.92 o 
  -1   1   2        0.26        4.22      0.71 o 
   0   1   2     4000.99     3774.35    571.94 o 
   1   1   2      121.48      156.77      8.53 o 
   2   1   2     7693.88     8782.38    273.40 o 
   3   1   2        1.65        3.86      1.04 o 
   4   1   2      722.73      779.17     51.80 o 
   5   1   2      104.70      103.69      5.59 o 
   6   1   2      338.35      330.99     10.97 o 
   7   1   2        3.86        3.86      1.73 o 
  -8   2   2      258.20      230.54      9.55 o 
  -7   2   2       66.18       62.97      4.77 o 
  -6   2   2      339.20      315.04      9.34 o 
  -5   2   2      101.84       96.38      4.77 o 
  -4   2   2     4318.49     4667.64     37.17 o 
  -3   2   2      206.81      224.14      5.79 o 
  -2   2   2     3035.51     3510.42     50.02 o 
  -1   2   2       18.30       20.51      1.42 o 
   0   2   2      499.21      448.47     55.15 o 
   1   2   2      157.40      179.61     14.37 o 
   2   2   2      712.43      672.94     12.59 o 
   3   2   2        4.69        4.59      1.22 o 
   4   2   2      119.84      121.08      3.80 o 
   5   2   2       51.35       49.56      2.76 o 
   6   2   2      231.08      256.44      9.85 o 
  -8   3   2      214.34      190.93      8.63 o 
  -7   3   2        1.11        0.00      1.52 o 
  -6   3   2      268.78      259.08      8.43 o 
  -5   3   2       49.25       44.79      3.45 o 
  -4   3   2        6.27        8.33      1.83 o 
  -3   3   2      300.21      303.46      7.11 o 
  -2   3   2     3062.83     3136.03    165.84 o 
  -1   3   2        5.16        3.01      0.64 o 
   0   3   2      419.22      460.52     50.37 o 
   1   3   2       30.29       34.09      2.84 o 
   2   3   2      557.40      651.79     23.66 o 
   3   3   2       41.87       37.22      2.18 o 
   4   3   2      522.71      543.84      8.44 o 
   5   3   2        4.17        4.30      1.21 o 
   6   3   2       47.55       52.81      4.67 o 
  -8   4   2      266.55      248.32      9.75 o 
  -7   4   2       12.05       11.27      2.23 o 
  -6   4   2      168.59      167.27      6.80 o 
  -5   4   2       99.01       96.79      4.98 o 
  -4   4   2      481.33      541.52     10.87 o 
  -3   4   2      146.71      162.90      5.59 o 
  -2   4   2     1299.55     1383.28     89.52 o 
  -1   4   2        3.97        1.07      0.66 o 
   0   4   2     1156.63     1266.39    123.19 o 
   1   4   2        0.08        0.44      0.90 o 
   2   4   2      936.63     1018.16     60.48 o 
   3   4   2        0.46        0.00      1.07 o 
   4   4   2      303.44      300.71      6.53 o 
   5   4   2       47.30       42.45      4.06 o 
  -7   5   2        1.83        2.74      1.62 o 
  -6   5   2      107.64      111.41      5.89 o 
  -5   5   2        0.28        0.10      1.12 o 
  -4   5   2      151.34      185.25      6.70 o 
  -3   5   2      513.14      442.70     35.44 o 
  -2   5   2     1325.81     1438.26     65.98 o 
  -1   5   2        0.59        0.55      0.78 o 
   0   5   2      539.27      553.85     21.84 o 
   1   5   2      508.45      465.14     40.47 o 
   2   5   2      354.20      405.84     10.56 o 
   3   5   2        7.54        5.79      2.23 o 
   4   5   2      508.86      532.38     13.61 o 
   5   5   2        0.08        0.20      2.34 o 
  -7   6   2       10.05       12.29      2.64 o 
  -6   6   2      289.18      276.35      9.34 o 
  -5   6   2       71.96       64.90      4.47 o 
  -4   6   2      627.17      702.70     13.81 o 
  -3   6   2      325.21      342.56      9.24 o 
  -2   6   2      923.88      889.97     55.49 o 
  -1   6   2        0.00        3.69      1.42 o 
   0   6   2      941.35     1028.20     16.96 o 
   1   6   2       42.33       57.08      4.27 o 
   2   6   2      549.03      612.21     14.02 o 
   3   6   2        1.58        1.93      2.03 o 
   4   6   2      255.13      276.04     10.56 o 
  -7   7   2       32.71       29.25      3.66 o 
  -6   7   2      280.33      262.33      9.55 o 
  -5   7   2      132.40      119.74      6.20 o 
  -4   7   2      299.04      301.33      9.55 o 
  -3   7   2      109.96      110.09      5.69 o 
  -2   7   2      932.14      946.75     16.96 o 
  -1   7   2     1082.52     1061.11     18.28 o 
   0   7   2       52.93       44.18      4.06 o 
   1   7   2        4.69        5.48      1.93 o 
   2   7   2      392.17      411.83     12.39 o 
   3   7   2       19.98       20.82      3.55 o 
  -7   8   2        0.07        1.93      2.13 o 
  -6   8   2      140.13      121.47      6.80 o 
  -5   8   2       45.04       37.78      3.86 o 
  -4   8   2      195.38      192.56      8.12 o 
  -3   8   2       18.35       16.15      2.64 o 
  -2   8   2      194.45      192.15      8.12 o 
  -1   8   2      153.29      151.94      7.31 o 
   0   8   2      114.55      101.15      6.20 o 
   1   8   2        2.55        0.41      1.62 o 
   2   8   2      269.38      291.78     11.27 o 
  -6   9   2      162.59      157.01      8.12 o 
  -5   9   2       17.36       20.01      3.15 o 
  -4   9   2       88.99       94.25      6.09 o 
  -3   9   2      159.84      157.52      7.82 o 
  -2   9   2      804.49      834.53     18.28 o 
  -1   9   2        3.14        2.54      1.62 o 
   0   9   2      110.00      105.01      6.91 o 
   1   9   2       66.14       63.48      5.79 o 
  -4  10   2      159.72      157.42      8.33 o 
  -3  10   2       11.87       15.23      2.84 o 
  -2  10   2      378.75      427.17     13.91 o 
  -1  10   2       25.21       29.15      3.86 o 
   1 -10   3      223.78      237.58      7.18 o 
   2 -10   3        2.17        1.56      1.14 o 
   3 -10   3      183.13      166.46      8.53 o 
  -1  -9   3       86.12       93.59      4.63 o 
   0  -9   3        0.65        2.69      3.35 o 
   1  -9   3      256.52      242.55     15.84 o 
   2  -9   3      115.18       91.20     10.16 o 
   3  -9   3      229.91      222.93      9.24 o 
   4  -9   3       25.37       23.77      3.45 o 
   5  -9   3       35.31       30.16      4.06 o 
  -3  -8   3       85.32       80.33      6.20 o 
  -2  -8   3        0.62        0.61      1.42 o 
  -1  -8   3      307.49      296.23     11.73 o 
   0  -8   3       23.75       19.82      2.07 o 
   1  -8   3      219.14      212.85     15.84 o 
   2  -8   3        1.74        3.26      1.12 o 
   3  -8   3      548.19      474.90     12.70 o 
   4  -8   3       14.87       15.95      2.84 o 
   5  -8   3       57.41       50.37      4.57 o 
   6  -8   3      219.77      217.95      9.75 o 
  -4  -7   3       17.84       19.09      3.25 o 
  -3  -7   3      136.92      137.82      7.52 o 
  -2  -7   3        4.49        4.73      1.39 o 
  -1  -7   3      105.72      103.49      6.80 o 
   0  -7   3        0.80        1.47      1.12 o 
   1  -7   3      304.87      311.08     18.23 o 
   2  -7   3       46.63       41.25      2.44 o 
   3  -7   3      639.33      620.03     13.81 o 
   4  -7   3       45.56       35.65      3.55 o 
   5  -7   3       48.90       55.45      4.67 o 
  -5  -6   3       80.57       81.55      6.50 o 
  -4  -6   3      165.64      160.16      8.23 o 
  -3  -6   3      567.15      601.55     14.73 o 
  -2  -6   3       17.74       14.74      1.86 o 
  -1  -6   3      336.73      345.36     10.41 o 
   0  -6   3      102.16       82.74      3.30 o 
   1  -6   3      581.16      640.55     20.57 o 
   2  -6   3        3.60        4.69      1.14 o 
   3  -6   3      773.18      714.79     14.12 o 
   4  -6   3      609.11      691.05     22.04 o 
   5  -6   3      560.32      615.66     13.20 o 
   6  -6   3        1.86        3.45      1.93 o 
   7  -6   3       62.37       78.91      5.79 o 
  -5  -5   3      415.76      440.98     13.61 o 
  -4  -5   3       46.60       43.37      4.16 o 
  -3  -5   3      914.69      918.62     17.16 o 
  -2  -5   3       45.53       45.60      2.65 o 
  -1  -5   3      553.84      546.31      8.11 o 
   0  -5   3       69.66       54.73      2.55 o 
   1  -5   3      742.37      767.77     47.68 o 
   2  -5   3       23.96       28.51      1.53 o 
   3  -5   3     1258.73     1247.73     85.82 o 
   4  -5   3       38.33       37.07      3.35 o 
   5  -5   3      812.52      932.33     16.55 o 
   6  -5   3       12.56       17.57      2.74 o 
   7  -5   3       67.49       65.00      5.38 o 
  -6  -4   3       84.84       98.51      6.80 o 
  -5  -4   3        7.26        9.55      2.54 o 
  -4  -4   3       41.22       38.80      3.86 o 
  -3  -4   3      584.13      520.80     11.98 o 
  -2  -4   3        4.71        7.31      1.39 o 
  -1  -4   3       26.17       23.78      1.72 o 
   0  -4   3      106.33      118.61      3.74 o 
   1  -4   3     1261.00     1246.05     55.01 o 
   2  -4   3       13.16       16.38      1.01 o 
   3  -4   3      298.58      323.98      7.62 o 
   4  -4   3       70.90       66.62      4.16 o 
   5  -4   3      423.21      475.61     11.68 o 
   6  -4   3        6.21        9.14      2.13 o 
   7  -4   3       20.42       23.26      3.55 o 
  -6  -3   3        1.26        0.00      1.83 o 
  -5  -3   3      109.24       98.62      5.89 o 
  -4  -3   3       16.26       25.90      3.15 o 
  -3  -3   3      713.85      587.94     11.88 o 
  -2  -3   3        5.20        4.01      1.15 o 
  -1  -3   3     1934.80     1975.80    150.82 o 
   0  -3   3      136.80      124.78      2.52 o 
   1  -3   3     1392.41     1531.00     46.70 o 
   2  -3   3        7.16        7.83      1.07 o 
   3  -3   3       86.78       84.58      4.77 o 
   4  -3   3      310.19      333.12      8.94 o 
   5  -3   3      554.82      638.72     13.81 o 
   6  -3   3       14.96       13.30      2.54 o 
   7  -3   3      119.92      119.23      7.21 o 
  -7  -2   3      228.41      224.69     20.87 o 
  -6  -2   3       18.36       14.02      2.74 o 
  -5  -2   3      409.69      401.47     11.17 o 
  -4  -2   3        3.03        1.52      1.93 o 
  -3  -2   3     1659.04     1478.83     18.59 o 
  -2  -2   3       15.94       11.16      1.21 o 
  -1  -2   3     1556.23     1656.85     58.72 o 
   0  -2   3     2591.73     2300.96     68.96 o 
   1  -2   3     3256.54     3311.64    103.19 o 
   2  -2   3       84.81       80.13      3.55 o 
   3  -2   3     1694.82     1765.12    121.82 o 
   4  -2   3        1.21        3.86      1.83 o 
   5  -2   3      489.22      470.84     11.88 o 
   6  -2   3       11.65       11.07      2.34 o 
   7  -2   3      680.55      785.98     18.69 o 
  -7  -1   3      133.29      123.70      7.11 o 
  -6  -1   3        8.56        5.28      1.93 o 
  -5  -1   3      601.59      588.75     13.00 o 
  -4  -1   3       40.44       40.52      3.45 o 
  -3  -1   3      827.35      879.21     13.10 o 
  -2  -1   3       10.71       20.22      1.56 o 
  -1  -1   3     1050.67      942.28     10.41 o 
   0  -1   3      212.43      226.74     11.10 o 
   1  -1   3     4294.63     4147.44     30.27 o 
   2  -1   3     1695.98     1777.42     18.38 o 
   3  -1   3      790.72      735.46     46.57 o 
   4  -1   3      148.92      173.87      6.60 o 
   5  -1   3      245.60      234.20      8.43 o 
   6  -1   3       76.05       82.26      5.59 o 
   7  -1   3       81.83       76.27      5.89 o 
  -8   0   3       26.29       25.29      3.86 o 
  -7   0   3       90.43       85.11      5.79 o 
  -6   0   3       51.11       55.96      4.47 o 
  -5   0   3      955.10      929.49     15.95 o 
  -4   0   3       17.09       16.96      2.44 o 
  -3   0   3     1515.25     1582.42     17.77 o 
  -2   0   3       62.32       78.01      4.21 o 
  -1   0   3        4.20       18.00      0.99 o 
   0   0   3       18.27       19.45      3.00 o 
   1   0   3     2761.13     3147.48    471.40 o 
   2   0   3       20.43       18.59      1.62 o 
   3   0   3      715.85      765.48     18.03 o 
   4   0   3        6.08        6.60      1.83 o 
   5   0   3        2.63        3.05      1.52 o 
   6   0   3      233.36      258.57      9.95 o 
   7   0   3      215.07      215.21      9.85 o 
  -8   1   3       11.78       10.66      2.95 o 
  -7   1   3      133.79      123.40      6.80 o 
  -6   1   3       43.90       41.64      3.96 o 
  -5   1   3      263.73      217.34      7.41 o 
  -4   1   3        9.35        9.95      2.03 o 
  -3   1   3     2157.82     2502.77     23.36 o 
  -2   1   3      153.41      151.40      3.12 o 
  -1   1   3      131.00      122.27      6.44 o 
   0   1   3       44.61       50.42     10.16 o 
   1   1   3     1124.13     1468.03    161.43 o 
   2   1   3       29.74       20.36      1.40 o 
   3   1   3      946.32     1130.19     10.25 o 
   4   1   3      146.21      157.22      6.60 o 
   5   1   3      449.07      522.02     13.10 o 
   6   1   3       17.65       17.47      2.84 o 
  -8   2   3       20.66       18.18      3.35 o 
  -7   2   3       76.21       71.50      5.18 o 
  -6   2   3        2.13        3.66      1.73 o 
  -5   2   3       91.33       81.15      4.57 o 
  -4   2   3     1912.92     2030.81     22.34 o 
  -3   2   3     3297.54     3721.29     30.77 o 
  -2   2   3      155.28      158.51      9.75 o 
  -1   2   3      639.11      593.79     31.74 o 
   0   2   3        1.53        0.56      0.75 o 
   1   2   3     2996.89     3280.03    340.99 o 
   2   2   3       75.71       74.53      2.57 o 
   3   2   3     1235.84     1307.78     70.74 o 
   4   2   3       29.77       26.73      2.49 o 
   5   2   3      300.27      322.15     10.46 o 
   6   2   3       29.90       30.77      3.66 o 
  -8   3   3        2.35        1.02      2.23 o 
  -7   3   3      130.37      137.31      6.91 o 
  -6   3   3       47.28       44.08      3.76 o 
  -5   3   3       11.90       11.98      2.13 o 
  -4   3   3      168.12      168.59      6.09 o 
  -3   3   3     3542.53     3841.84     43.37 o 
  -2   3   3      583.59      599.61     12.95 o 
  -1   3   3     1782.32     1896.81     35.14 o 
   0   3   3     2868.86     2839.94    323.12 o 
   1   3   3     1425.73     1372.36    171.64 o 
   2   3   3       44.05       47.09      6.20 o 
   3   3   3     1456.57     1585.28    103.49 o 
   4   3   3        5.67        4.05      1.27 o 
   5   3   3      398.67      408.78     11.98 o 
   6   3   3       21.58       18.69      3.15 o 
  -8   4   3        3.82        2.84      2.13 o 
  -7   4   3      280.22      257.25      9.45 o 
  -6   4   3       75.85       74.24      4.77 o 
  -5   4   3      146.99      151.73      6.40 o 
  -4   4   3       85.55       76.17      4.47 o 
  -3   4   3     2954.49     2839.21    113.05 o 
  -2   4   3       17.18       12.12      0.81 o 
  -1   4   3      855.62     1002.40      9.44 o 
   0   4   3       17.43       18.01      2.34 o 
   1   4   3     1089.09     1053.25    159.50 o 
   2   4   3      607.89      623.23     37.73 o 
   3   4   3      542.09      568.98     41.74 o 
   4   4   3       39.24       29.89      2.40 o 
   5   4   3       21.19       19.09      2.95 o 
  -8   5   3        0.11        0.00      1.83 o 
  -7   5   3      356.68      324.28     10.77 o 
  -6   5   3        0.28        1.12      1.52 o 
  -5   5   3      176.19      188.50      7.31 o 
  -4   5   3        1.34        2.34      1.42 o 
  -3   5   3      845.27      976.93     20.82 o 
  -2   5   3      342.85      316.25     28.79 o 
  -1   5   3     1483.88     1716.02     15.95 o 
   0   5   3       52.72       43.70      2.23 o 
   1   5   3      139.77      104.01      3.38 o 
   2   5   3      213.83      202.73     21.53 o 
   3   5   3      102.90      152.75      6.91 o 
   4   5   3        1.85        3.86      2.13 o 
  -8   6   3        1.69        0.81      2.23 o 
  -7   6   3      191.48      184.03      8.33 o 
  -6   6   3        0.04        0.71      1.73 o 
  -5   6   3      781.80      845.70     16.35 o 
  -4   6   3        4.30        3.86      1.73 o 
  -3   6   3      362.98      385.12     10.26 o 
  -2   6   3       43.32       43.39      3.25 o 
  -1   6   3      865.09      958.82     26.30 o 
   0   6   3        2.88        4.16      1.73 o 
   1   6   3      166.03      175.80      7.21 o 
   2   6   3       49.81       40.52      3.96 o 
   3   6   3      395.02      442.40     12.70 o 
   4   6   3        2.16        3.35      2.54 o 
  -7   7   3      210.48      185.75      8.73 o 
  -6   7   3        5.83        3.25      1.62 o 
  -5   7   3      159.31      146.65      7.11 o 
  -4   7   3       45.76       52.30      4.16 o 
  -3   7   3       55.89       58.30      4.37 o 
  -2   7   3      110.98      118.42      6.09 o 
  -1   7   3        4.23        4.27      1.83 o 
   0   7   3       50.13       38.39      3.76 o 
   1   7   3      260.74      258.17      9.45 o 
   2   7   3       12.32       17.16      2.95 o 
   3   7   3      194.82      215.11      9.55 o 
  -7   8   3        2.70        5.28      2.74 o 
  -6   8   3        1.48        3.45      1.83 o 
  -5   8   3      181.08      149.80      7.52 o 
  -4   8   3        4.77        4.87      1.83 o 
  -3   8   3       25.05       20.11      3.05 o 
  -2   8   3       83.13       86.83      5.69 o 
  -1   8   3      259.17      276.04     10.05 o 
   0   8   3        4.34        4.87      1.93 o 
   1   8   3      678.34      729.11     17.37 o 
   2   8   3       19.16       29.35      4.06 o 
  -6   9   3        4.99        6.50      2.13 o 
  -5   9   3      202.76      188.80      8.94 o 
  -4   9   3        5.15        4.47      1.73 o 
  -3   9   3     1029.05      941.47     19.80 o 
  -2   9   3       21.79       20.92      3.25 o 
  -1   9   3      323.59      350.08     12.19 o 
   0   9   3       30.78       28.74      3.96 o 
  -4  10   3       10.29       11.07      2.54 o 
  -3  10   3      300.07      296.25     11.68 o 
  -2  10   3        5.69        5.89      2.23 o 
   2 -10   4       44.22       49.76      5.38 o 
  -1  -9   4        7.73        7.81      1.90 o 
   0  -9   4      243.56      251.52     14.22 o 
   1  -9   4        0.82        2.89      1.42 o 
   2  -9   4      454.96      425.13     13.10 o 
   3  -9   4       30.26       34.12      4.06 o 
   4  -9   4      215.42      236.23     10.05 o 
  -3  -8   4       16.75       19.60      3.35 o 
  -2  -8   4      198.00      189.48      8.12 o 
  -1  -8   4       11.29       12.77      1.97 o 
   0  -8   4     1050.90     1072.39     74.70 o 
   1  -8   4       15.20       12.41      1.78 o 
   2  -8   4      642.29      648.77     15.34 o 
   3  -8   4       10.27        9.95      2.34 o 
   4  -8   4      258.40      225.57      9.34 o 
   5  -8   4       50.36       57.69      5.18 o 
  -4  -7   4      297.69      314.74     12.09 o 
  -3  -7   4        5.78        5.69      2.03 o 
  -2  -7   4      390.34      390.26      8.51 o 
  -1  -7   4        4.18        2.92      1.24 o 
   0  -7   4      133.68      135.67      5.94 o 
   1  -7   4      248.04      270.74      6.19 o 
   2  -7   4      411.10      379.94     10.97 o 
   3  -7   4        1.42        2.54      1.62 o 
   4  -7   4       99.19       78.91      5.38 o 
   5  -7   4        1.02        1.32      1.73 o 
  -4  -6   4      318.15      333.53     11.78 o 
  -3  -6   4        2.23        2.54      1.83 o 
  -2  -6   4       51.34       51.67      3.01 o 
  -1  -6   4        3.81        4.44      1.29 o 
   0  -6   4      179.49      179.20     12.39 o 
   1  -6   4       59.45       64.38      5.54 o 
   2  -6   4      115.82      131.42      6.09 o 
   3  -6   4       16.97       21.73      2.84 o 
   4  -6   4      526.79      535.23     13.30 o 
   5  -6   4       10.54        8.23      2.23 o 
   6  -6   4      280.43      297.78     10.46 o 
  -5  -5   4      185.41      185.75      9.04 o 
  -4  -5   4      237.71      247.40      9.55 o 
  -3  -5   4       14.92       10.77      2.44 o 
  -2  -5   4      100.14      109.03      5.08 o 
  -1  -5   4        0.01        0.00      1.10 o 
   0  -5   4      245.70      248.21     18.13 o 
   1  -5   4      180.44      195.83      9.14 o 
   2  -5   4     1472.00     1460.50     21.68 o 
   3  -5   4        6.85        7.11      1.33 o 
   4  -5   4      673.53      657.51     12.90 o 
   5  -5   4       61.67       73.83      4.98 o 
   6  -5   4      301.40      318.19     10.87 o 
   7  -5   4       21.12       19.30      3.45 o 
  -6  -4   4        2.21        5.79      2.64 o 
  -5  -4   4        2.13        1.32      1.83 o 
  -4  -4   4      240.18      241.61      9.04 o 
  -3  -4   4      115.20      107.25      5.59 o 
  -2  -4   4       15.16       21.09      1.87 o 
  -1  -4   4      328.45      349.14     14.79 o 
   0  -4   4     1671.47     1618.84     47.41 o 
   1  -4   4       75.93       64.87      3.14 o 
   2  -4   4      623.93      675.41      8.09 o 
   3  -4   4        1.44        1.32      1.62 o 
   4  -4   4      707.85      783.54     14.32 o 
   5  -4   4        5.15        2.23      1.62 o 
   6  -4   4      173.56      164.43      7.82 o 
   7  -4   4        1.49        3.05      2.44 o 
  -6  -3   4       14.71       14.52      3.05 o 
  -5  -3   4        1.10        0.00      1.73 o 
  -4  -3   4      750.43      728.70     14.83 o 
  -3  -3   4        2.38        0.91      1.73 o 
  -2  -3   4      939.06      889.57      9.80 o 
  -1  -3   4      495.64      461.44     15.28 o 
   0  -3   4     4273.19     3903.08    143.99 o 
   1  -3   4      101.70      106.51      5.00 o 
   2  -3   4     1825.24     1742.48     18.69 o 
   3  -3   4      268.53      321.64      8.23 o 
   4  -3   4      523.19      613.33     12.80 o 
   5  -3   4        0.27        0.00      1.52 o 
   6  -3   4      451.76      485.36     13.61 o 
   7  -3   4        6.34        8.02      2.95 o 
  -7  -2   4       34.90       37.68      4.57 o 
  -6  -2   4      163.24      147.16      7.52 o 
  -5  -2   4       39.42       37.88      3.76 o 
  -4  -2   4     1372.28     1322.73     19.50 o 
  -3  -2   4      890.40      885.41     14.32 o 
  -2  -2   4     1158.17     1267.31     57.48 o 
  -1  -2   4      291.24      274.12      3.81 o 
   0  -2   4     2210.03     1951.11     53.04 o 
   1  -2   4       15.25        9.65      1.73 o 
   2  -2   4      736.75      690.21     11.27 o 
   3  -2   4        7.11        0.10      1.62 o 
   4  -2   4       16.12       19.09      2.74 o 
   5  -2   4       71.62       82.06      5.28 o 
   6  -2   4      242.00      232.17      9.55 o 
   7  -2   4       37.62       38.19      4.77 o 
  -7  -1   4       23.32       22.65      3.55 o 
  -6  -1   4      327.70      285.49     10.05 o 
  -5  -1   4       12.78       11.98      2.44 o 
  -4  -1   4      899.17      886.32     15.13 o 
  -3  -1   4        0.01        0.91      1.62 o 
  -2  -1   4      622.87      639.54     10.22 o 
  -1  -1   4      745.19      707.97     27.50 o 
   0  -1   4      366.71      325.71     20.44 o 
   1  -1   4     1172.08     1193.14     14.32 o 
   2  -1   4     1543.19     1578.26     18.38 o 
   3  -1   4       13.17       17.06      2.44 o 
   4  -1   4        4.82        8.63      2.03 o 
   5  -1   4      183.54      216.32      8.53 o 
   6  -1   4      947.15     1034.50     20.72 o 
  -7   0   4        3.78        2.64      2.23 o 
  -6   0   4      324.65      321.64     10.46 o 
  -5   0   4      189.25      198.25      7.52 o 
  -4   0   4      589.28      608.86     11.98 o 
  -3   0   4       31.01       27.89      1.79 o 
  -2   0   4      190.06      183.28      4.72 o 
  -1   0   4      167.07      116.32      6.38 o 
   0   0   4      279.28      323.34     58.40 o 
   1   0   4        2.52        0.87      0.63 o 
   2   0   4     3089.86     3713.38    631.61 o 
   3   0   4       45.59       46.31      3.45 o 
   4   0   4      169.71      221.30      8.02 o 
   5   0   4      212.46      241.92      9.14 o 
   6   0   4      237.42      256.64     10.26 o 
  -8   1   4       10.40       12.29      3.15 o 
  -7   1   4        0.65        1.62      2.13 o 
  -6   1   4      121.34      106.03      5.89 o 
  -5   1   4       24.92       35.85      3.35 o 
  -4   1   4       29.53       26.81      2.74 o 
  -3   1   4       15.35       17.97      1.53 o 
  -2   1   4      782.89      919.29     36.87 o 
  -1   1   4       13.80        9.44      1.20 o 
   0   1   4      135.44      141.65     29.20 o 
   1   1   4      223.08      331.06     49.82 o 
   2   1   4     2276.85     2825.72    297.47 o 
   3   1   4       77.44       73.73      4.37 o 
   4   1   4       16.17       19.09      2.74 o 
   5   1   4        3.05        1.83      1.42 o 
   6   1   4      236.43      264.87     10.56 o 
  -8   2   4       40.21       39.61      4.67 o 
  -7   2   4        1.43        2.44      1.83 o 
  -6   2   4       91.07       92.42      5.48 o 
  -5   2   4      153.45      165.34      6.70 o 
  -4   2   4     2571.65     2845.84     28.44 o 
  -3   2   4        2.40        2.26      1.04 o 
  -2   2   4     2005.47     2275.41    140.20 o 
  -1   2   4        6.54        8.86      2.59 o 
   0   2   4     2260.62     2436.93    287.57 o 
   1   2   4       99.95      120.76     14.88 o 
   2   2   4     2180.95     2418.49    182.96 o 
   3   2   4       16.10       15.54      2.34 o 
   4   2   4      515.90      553.00     13.20 o 
   5   2   4       16.86       12.09      2.44 o 
   6   2   4      176.06      198.75      9.34 o 
  -8   3   4       99.60       94.45      6.60 o 
  -7   3   4        0.90        0.00      1.42 o 
  -6   3   4     1119.34     1132.71     19.40 o 
  -5   3   4      308.50      294.43      8.94 o 
  -4   3   4      679.37      800.91     14.02 o 
  -3   3   4       12.77       10.67      1.44 o 
  -2   3   4     1938.78     2122.32     61.44 o 
  -1   3   4      191.25      174.65     15.39 o 
   0   3   4      469.66      429.51     55.10 o 
   1   3   4       54.58       48.01      5.33 o 
   2   3   4      595.18      627.62     63.42 o 
   3   3   4        0.01        0.13      1.22 o 
   4   3   4      535.23      505.06     12.90 o 
   5   3   4        9.86        8.12      2.13 o 
  -8   4   4      126.28      104.81      6.80 o 
  -7   4   4        2.35        0.30      1.42 o 
  -6   4   4       13.67       15.84      2.64 o 
  -5   4   4        2.04        1.22      1.52 o 
  -4   4   4      304.61      325.40      9.04 o 
  -3   4   4       31.35       35.25      2.23 o 
  -2   4   4       26.97       25.66      4.57 o 
  -1   4   4      417.59      468.63     38.59 o 
   0   4   4      300.50      337.33     26.81 o 
   1   4   4      135.62      111.81     15.28 o 
   2   4   4      632.74      656.14     85.92 o 
   3   4   4        9.90        7.62      1.93 o 
   4   4   4      136.29      129.29      6.70 o 
   5   4   4       11.94       10.77      2.54 o 
  -8   5   4       16.90       13.71      3.05 o 
  -7   5   4       17.54       18.48      2.95 o 
  -6   5   4      255.74      255.43      9.34 o 
  -5   5   4       49.64       47.94      3.96 o 
  -4   5   4      209.78      217.24      7.72 o 
  -3   5   4        8.12        5.02      1.37 o 
  -2   5   4     1401.10     1583.01     22.80 o 
  -1   5   4      259.45      237.82      5.74 o 
   0   5   4     1116.24     1170.04    110.85 o 
   1   5   4        0.21        0.20      1.08 o 
   2   5   4      243.16      276.75     35.70 o 
   3   5   4       30.52       27.73      3.35 o 
  -7   6   4        2.52        1.62      1.83 o 
  -6   6   4      285.18      271.68      9.85 o 
  -5   6   4        2.09        2.44      1.52 o 
  -4   6   4      381.82      420.56     11.37 o 
  -3   6   4       62.45       52.21      2.76 o 
  -2   6   4      556.49      561.29     37.68 o 
  -1   6   4       38.57       48.53      2.65 o 
   0   6   4      296.42      346.73     10.05 o 
   1   6   4        0.09        2.23      1.73 o 
   2   6   4      445.03      507.09     13.00 o 
   3   6   4       31.75       37.68      3.96 o 
  -7   7   4       59.44       55.76      5.28 o 
  -6   7   4      389.65      411.83     12.70 o 
  -5   7   4        7.12        5.48      1.93 o 
  -4   7   4      147.18      152.65      7.21 o 
  -3   7   4       87.67       94.45      5.69 o 
  -2   7   4      543.79      584.08     13.81 o 
  -1   7   4        3.70        7.31      2.23 o 
   0   7   4      404.87      428.18     12.09 o 
   1   7   4        0.44        0.51      1.62 o 
   2   7   4      311.01      352.82     11.78 o 
  -6   8   4      225.48      231.97      9.85 o 
  -5   8   4        5.80        6.30      2.03 o 
  -4   8   4      299.97      290.46     10.56 o 
  -3   8   4      425.20      439.96     12.80 o 
  -2   8   4       56.52       53.12      4.67 o 
  -1   8   4       24.09       25.19      3.35 o 
   0   8   4      238.57      237.45      9.75 o 
   1   8   4        8.14       17.67      3.35 o 
  -5   9   4        0.02        0.30      1.32 o 
  -4   9   4       25.31       24.37      3.45 o 
  -3   9   4        2.21        1.83      1.83 o 
  -2   9   4       71.57       68.86      5.69 o 
  -1   9   4      103.71      104.20      6.91 o 
   0   9   4      119.47      125.53      7.72 o 
  -1  -9   5      161.41      185.81     13.41 o 
   0  -9   5        1.73        5.34      1.49 o 
   1  -9   5      205.19      197.23      9.45 o 
   2  -9   5       21.14       16.35      3.35 o 
   3  -9   5      292.22      303.57     11.68 o 
   4  -9   5        8.64        5.48      2.84 o 
  -2  -8   5       18.52       18.07      2.36 o 
  -1  -8   5      208.02      194.19     27.27 o 
   0  -8   5      157.59      152.22      5.27 o 
   1  -8   5      333.37      356.38     11.78 o 
   2  -8   5       19.80       21.23      3.35 o 
   3  -8   5       90.02       89.07      6.09 o 
   4  -8   5       51.12       55.96      5.28 o 
   5  -8   5      240.92      214.40     10.05 o 
  -3  -7   5      246.69      250.04     10.26 o 
  -2  -7   5        0.20        0.43      1.17 o 
  -1  -7   5      227.40      220.69     21.28 o 
   0  -7   5       64.34       55.57      3.15 o 
   1  -7   5      627.74      597.38     14.42 o 
   2  -7   5        9.82        6.09      1.93 o 
   3  -7   5      130.40      120.25      6.60 o 
   4  -7   5      181.07      192.15      8.63 o 
   5  -7   5      294.27      317.28     11.68 o 
  -4  -6   5        2.96        3.86      2.13 o 
  -3  -6   5      186.79      181.39      8.23 o 
  -2  -6   5      177.02      158.08      5.13 o 
  -1  -6   5      320.45      323.92     17.16 o 
   0  -6   5        0.04        0.60      1.11 o 
   1  -6   5      802.61      851.99     16.35 o 
   2  -6   5      306.15      298.79      9.65 o 
   3  -6   5        3.81        5.48      1.93 o 
   4  -6   5       18.97       21.43      3.05 o 
   6  -6   5       70.61       80.94      5.79 o 
  -5  -5   5      141.49      137.01      7.82 o 
  -4  -5   5        4.32        3.76      1.93 o 
  -3  -5   5      323.77      347.20      7.61 o 
  -2  -5   5       17.67       18.77      1.90 o 
  -1  -5   5      309.08      376.49     28.59 o 
   0  -5   5       17.80       11.31      1.51 o 
   1  -5   5      684.27      673.35     13.51 o 
   2  -5   5     1131.66     1165.75     19.40 o 
   3  -5   5      203.95      186.21      4.92 o 
   4  -5   5        0.55        0.10      1.42 o 
   5  -5   5      302.72      349.57     10.77 o 
   6  -5   5      180.32      192.15      8.73 o 
  -6  -4   5        2.19        1.12      2.54 o 
  -5  -4   5      278.20      286.40     10.66 o 
  -4  -4   5        8.91        8.53      2.23 o 
  -3  -4   5      368.84      355.93     10.82 o 
  -2  -4   5       29.75       30.69      3.15 o 
  -1  -4   5      464.64      486.95     19.02 o 
   0  -4   5      167.66      153.05      6.58 o 
   1  -4   5     1581.04     1499.09     44.79 o 
   2  -4   5      169.50      151.56      4.11 o 
   3  -4   5      319.89      338.40      8.94 o 
   4  -4   5       86.81       91.81      5.18 o 
   5  -4   5      468.79      481.40     12.80 o 
   6  -4   5       18.21       19.30      3.15 o 
  -6  -3   5        0.89        1.12      2.13 o 
  -5  -3   5      193.33      189.51      8.43 o 
  -4  -3   5       11.07        8.73      2.23 o 
  -3  -3   5       17.23       13.40      1.65 o 
  -2  -3   5       11.92        9.25      1.15 o 
  -1  -3   5      485.46      497.25      5.34 o 
   0  -3   5       44.01       47.39      2.31 o 
   1  -3   5      801.30      800.92     79.12 o 
   2  -3   5        0.70        2.95      1.83 o 
   3  -3   5      361.19      309.96      8.73 o 
   4  -3   5      160.90      151.83      6.70 o 
   5  -3   5      160.49      176.61      7.82 o 
   6  -3   5        5.95       11.88      2.74 o 
  -7  -2   5       31.77       27.83      4.27 o 
  -6  -2   5        1.82        1.93      2.03 o 
  -5  -2   5      109.05      109.38      6.09 o 
  -4  -2   5       13.37       10.87      2.23 o 
  -3  -2   5      373.92      352.11     25.80 o 
  -2  -2   5       99.39       90.96      2.42 o 
  -1  -2   5      417.80      420.93      6.09 o 
   0  -2   5       98.21       79.16      4.13 o 
   1  -2   5      651.98      526.90      9.85 o 
   2  -2   5      397.78      420.46      9.45 o 
   3  -2   5      468.37      482.31     11.07 o 
   4  -2   5        3.15        4.06      1.73 o 
   5  -2   5      186.91      200.68      8.43 o 
   6  -2   5        4.76        5.69      2.23 o 
  -7  -1   5       67.95       64.19      5.69 o 
  -6  -1   5        0.07        0.91      1.93 o 
  -5  -1   5      507.22      501.91     12.59 o 
  -4  -1   5        0.06        0.00      1.42 o 
  -3  -1   5     1003.51     1045.64     10.73 o 
  -2  -1   5      389.75      395.94      4.66 o 
  -1  -1   5      902.06      907.30     43.12 o 
   0  -1   5      215.23      263.30     13.80 o 
   1  -1   5     3351.56     3192.97     28.74 o 
   2  -1   5      191.98      163.11      6.09 o 
   3  -1   5      879.26      791.77     14.52 o 
   4  -1   5        2.73        5.38      1.83 o 
   5  -1   5      884.53      948.07     18.89 o 
   6  -1   5      101.06      102.58      6.70 o 
  -7   0   5      178.11      164.93      8.33 o 
  -6   0   5        3.38        6.50      2.23 o 
  -5   0   5      177.18      181.49      7.41 o 
  -4   0   5      116.64       99.83      5.08 o 
  -3   0   5     1638.91     1736.27     20.67 o 
  -2   0   5        6.60       11.70      0.97 o 
  -1   0   5     1908.52     2022.75    130.53 o 
   0   0   5      665.37      757.19     58.13 o 
   1   0   5     1869.43     1647.62     19.40 o 
   2   0   5       26.79       28.03      2.95 o 
   3   0   5      637.66      641.26     13.30 o 
   4   0   5      364.61      425.64     11.68 o 
   5   0   5       93.50      101.87      6.20 o 
   6   0   5       64.83       72.92      5.79 o 
  -8   1   5        0.12        2.74      2.95 o 
  -7   1   5      256.44      256.85     10.16 o 
  -6   1   5       14.72       14.52      2.74 o 
  -5   1   5      228.63      216.43      7.92 o 
  -4   1   5      211.85      197.54      6.91 o 
  -3   1   5     1671.94     1791.39     16.30 o 
  -2   1   5        9.62       22.76      1.10 o 
  -1   1   5      616.77      635.52     47.07 o 
   0   1   5      279.07      262.31     38.80 o 
   1   1   5      516.32      626.84     84.30 o 
   2   1   5      121.02      125.83      5.69 o 
   3   1   5       13.87       23.97      2.95 o 
   4   1   5      272.92      282.85      9.65 o 
   5   1   5      149.94      164.02      8.02 o 
   6   1   5       27.99       26.81      3.76 o 
  -8   2   5       16.29       21.12      3.76 o 
  -7   2   5      289.70      256.04     10.05 o 
  -6   2   5        7.88        4.98      1.93 o 
  -5   2   5      166.27      180.37      7.21 o 
  -4   2   5       43.04       37.94      3.86 o 
  -3   2   5      348.58      395.97     13.96 o 
  -2   2   5       33.12       40.65      2.44 o 
  -1   2   5      323.76      355.08     24.90 o 
   0   2   5       72.62       69.32      6.35 o 
   1   2   5      185.26      196.40     27.22 o 
   2   2   5       53.79       45.50      3.66 o 
   3   2   5      590.50      612.62     13.61 o 
   4   2   5      185.98      188.40      8.12 o 
   5   2   5      390.25      434.88     13.30 o 
  -8   3   5       28.27       21.63      3.76 o 
  -7   3   5      218.05      216.53      9.24 o 
  -6   3   5      621.51      570.06     13.91 o 
  -5   3   5      240.27      248.93      8.53 o 
  -4   3   5       45.39       41.48      5.79 o 
  -3   3   5       13.12       12.06      1.63 o 
  -2   3   5      203.79      222.13      8.07 o 
  -1   3   5     1459.39     1672.20     18.89 o 
   0   3   5       18.32       16.91      2.59 o 
   1   3   5      450.55      494.89     77.59 o 
   2   3   5       54.94       58.34      5.03 o 
   3   3   5      514.28      470.53     12.09 o 
   4   3   5       31.75       26.30      3.45 o 
   5   3   5      237.98      229.93      9.85 o 
  -8   4   5       18.05       10.87      3.05 o 
  -7   4   5      115.83      101.15      6.40 o 
  -6   4   5       12.67       17.16      2.74 o 
  -5   4   5      302.26      320.32      9.95 o 
  -4   4   5       23.37       26.33      2.95 o 
  -3   4   5      185.42      166.41      6.50 o 
  -2   4   5      285.95      304.52     11.68 o 
  -1   4   5     1545.41     1540.52     87.80 o 
   0   4   5       72.87       76.48      6.04 o 
   1   4   5      791.77      800.07    176.87 o 
   2   4   5       12.68       12.59      3.10 o 
   3   4   5      768.20      690.72     15.13 o 
   4   4   5        4.80        6.09      1.93 o 
  -7   5   5       46.80       38.90      4.27 o 
  -6   5   5        0.31        0.41      1.52 o 
  -4   5   5       39.48       31.95      2.30 o 
  -3   5   5       76.96       76.47      7.31 o 
  -2   5   5        1.10        0.00      1.15 o 
  -1   5   5     1910.55     2104.98    133.04 o 
   0   5   5        9.66       10.40      1.61 o 
   1   5   5      621.20      625.26     72.06 o 
   2   5   5       11.20        6.00      1.40 o 
   3   5   5      103.58      107.25      6.20 o 
  -7   6   5       45.50       41.84      4.57 o 
  -6   6   5        0.74        3.25      2.03 o 
  -5   6   5      504.40      522.43     13.61 o 
  -4   6   5       27.70       27.21      2.19 o 
  -3   6   5      319.72      376.14      7.30 o 
  -2   6   5       16.40       15.75      1.79 o 
  -1   6   5      417.02      445.74      8.68 o 
   0   6   5        1.92        3.67      1.68 o 
   1   6   5       73.50       91.91      5.59 o 
   2   6   5        0.99        2.13      1.83 o 
  -7   7   5      136.97      140.36      8.23 o 
  -6   7   5        0.40        0.91      1.52 o 
  -5   7   5      405.99      428.99     12.90 o 
  -4   7   5       15.99       19.22      1.97 o 
  -3   7   5      349.99      398.83     22.90 o 
  -2   7   5        7.42        7.11      2.03 o 
  -1   7   5      185.42      195.71      8.23 o 
   0   7   5       16.92       15.23      2.84 o 
   1   7   5      332.71      345.61     11.37 o 
   2   7   5        7.95       10.36      2.84 o 
  -6   8   5        7.13        6.70      2.13 o 
  -5   8   5      161.25      150.92      8.02 o 
  -4   8   5        0.31        0.00      1.62 o 
  -3   8   5       21.51       15.44      3.05 o 
  -2   8   5        8.68        6.80      2.23 o 
  -1   8   5      107.43      107.25      6.70 o 
   0   8   5       49.03       58.60      5.28 o 
   1   8   5      115.69      114.56      7.31 o 
  -5   9   5        1.05        4.98      2.03 o 
  -4   9   5       76.21       82.26      6.40 o 
  -3   9   5       70.91       66.93      5.89 o 
  -2   9   5        6.94        6.91      2.64 o 
  -1   9   5      242.63      273.20     11.27 o 
   1  -9   6        0.29        0.61      2.74 o 
   2  -9   6      154.55      131.83      8.02 o 
  -2  -8   6       65.69       77.19      4.27 o 
  -1  -8   6        0.65        0.88      1.29 o 
   0  -8   6      185.11      180.27      8.84 o 
   1  -8   6        0.00        0.71      2.13 o 
   2  -8   6      321.76      381.46     12.70 o 
   3  -8   6        8.43       10.56      3.05 o 
   4  -8   6      297.63      287.21     11.58 o 
  -3  -7   6        0.00        0.76      1.29 o 
  -2  -7   6      621.28      653.18     50.88 o 
  -1  -7   6        0.01        0.00      1.14 o 
   0  -7   6      480.73      485.97     13.61 o 
   1  -7   6       14.03        7.11      2.13 o 
   2  -7   6      586.13      556.55     14.62 o 
   3  -7   6        0.50        0.91      1.73 o 
   4  -7   6      322.88      339.01     12.09 o 
   5  -7   6       20.07       21.12      3.76 o 
  -4  -6   6      264.55      264.77     10.77 o 
  -3  -6   6        0.40        0.01      1.24 o 
  -2  -6   6      315.83      318.57     15.79 o 
  -1  -6   6       11.30       15.19      1.88 o 
   0  -6   6      609.35      561.94     13.71 o 
   1  -6   6        0.78        0.00      1.32 o 
   2  -6   6       43.52       29.05      3.35 o 
   3  -6   6        4.57        5.99      2.03 o 
   4  -6   6      184.48      162.09      8.02 o 
   5  -6   6       37.45       37.68      4.47 o 
  -5  -5   6       21.70       21.33      3.45 o 
  -4  -5   6       60.79       47.23      4.47 o 
  -3  -5   6        0.07        0.76      1.11 o 
  -2  -5   6      245.18      264.27     13.30 o 
  -1  -5   6       13.15       13.15      3.35 o 
   0  -5   6       78.26       93.03      5.28 o 
   1  -5   6        3.80        4.77      1.73 o 
   2  -5   6      128.04      122.38      6.20 o 
   3  -5   6        0.20        0.07      0.90 o 
   4  -5   6      317.38      318.90      9.95 o 
   5  -5   6        0.81        0.30      1.52 o 
  -5  -4   6       15.87       15.23      2.95 o 
  -4  -4   6      110.98      119.13      6.60 o 
  -3  -4   6       32.77       26.29      2.23 o 
  -2  -4   6      144.92      148.30      4.52 o 
  -1  -4   6        0.04        0.55      1.11 o 
   0  -4   6     1644.82     1609.66     61.36 o 
   1  -4   6       94.75       72.57      2.99 o 
   2  -4   6      418.40      494.95     30.06 o 
   3  -4   6       31.98       32.30      3.15 o 
   4  -4   6      352.87      348.25     10.46 o 
   5  -4   6       43.54       46.72      4.47 o 
   6  -4   6      311.72      327.43     12.09 o 
  -6  -3   6      115.11      109.48      7.01 o 
  -5  -3   6        0.97        3.05      1.93 o 
  -4  -3   6       32.83       28.84      3.25 o 
  -3  -3   6       20.81       17.01      1.80 o 
  -2  -3   6      509.77      544.36     14.34 o 
  -1  -3   6       31.19       27.12      1.54 o 
   0  -3   6      340.27      349.82     12.19 o 
   1  -3   6       53.92       46.17      3.76 o 
   2  -3   6      629.09      581.03     11.88 o 
   3  -3   6        0.89        4.47      1.83 o 
   4  -3   6       54.12       48.55      4.16 o 
   5  -3   6        0.12        1.02      1.62 o 
   6  -3   6      285.15      282.14     11.37 o 
  -6  -2   6      157.62      148.18      7.82 o 
  -5  -2   6       63.99       57.18      4.67 o 
  -4  -2   6      140.89      145.44      6.60 o 
  -3  -2   6       17.94       11.97      1.30 o 
  -2  -2   6      804.44      865.71      7.82 o 
  -1  -2   6       66.52       75.57      2.28 o 
   0  -2   6      788.53      679.08     22.68 o 
   1  -2   6      193.97      180.06     10.05 o 
   2  -2   6     1534.60     1472.63     20.01 o 
   3  -2   6       24.53       26.10      3.05 o 
   4  -2   6      338.55      330.89     10.46 o 
   5  -2   6        8.55        8.02      2.34 o 
   6  -2   6      320.84      317.68     12.19 o 
  -7  -1   6        6.69        9.75      3.05 o 
  -6  -1   6      272.99      264.16     10.16 o 
  -5  -1   6       81.11       78.91      5.28 o 
  -4  -1   6      376.90      375.88     10.26 o 
  -3  -1   6        0.13        0.03      0.86 o 
  -2  -1   6     1343.86     1433.34     42.68 o 
  -1  -1   6        7.54       13.73      1.13 o 
   0  -1   6      189.37      192.10     11.91 o 
   1  -1   6      134.03      124.21      5.48 o 
   2  -1   6     1018.78      940.15     15.84 o 
   3  -1   6        8.32        8.94      2.34 o 
   4  -1   6      149.16      133.55      6.80 o 
   5  -1   6       14.73       13.30      2.74 o 
   6  -1   6       91.41       95.67      7.01 o 
  -7   0   6       33.43       28.13      3.96 o 
  -6   0   6      250.26      229.12      9.24 o 
  -5   0   6        0.02        0.10      1.42 o 
  -4   0   6      200.81      208.76      5.24 o 
  -3   0   6      268.94      289.35      5.78 o 
  -2   0   6      913.59      977.24     50.91 o 
  -1   0   6      516.79      607.11     42.96 o 
   0   0   6      251.71      251.14     16.07 o 
   1   0   6      104.90       70.48      4.37 o 
   2   0   6      314.35      315.75      9.14 o 
   3   0   6      283.65      253.29      8.84 o 
   4   0   6      903.27     1024.04     19.50 o 
   5   0   6        1.24        2.54      1.83 o 
  -7   1   6       15.64       14.93      3.05 o 
  -6   1   6      166.12      176.72      8.02 o 
  -5   1   6        7.30        6.60      2.03 o 
  -4   1   6      164.16      142.35      4.38 o 
  -3   1   6       15.18       10.94      1.51 o 
  -2   1   6     1791.88     1886.28     98.07 o 
  -1   1   6        2.24        5.42      0.87 o 
   0   1   6      783.73      858.67    135.48 o 
   1   1   6       37.47       25.39      2.84 o 
   2   1   6      581.84      573.41     12.70 o 
   3   1   6      105.75      101.56      5.79 o 
   4   1   6      475.42      452.66     13.00 o 
   5   1   6        8.78        7.21      2.23 o 
  -7   2   6        0.16        1.93      2.13 o 
  -6   2   6       13.62       13.61      2.64 o 
  -5   2   6        2.75        2.74      1.73 o 
  -4   2   6      112.61      117.57      4.06 o 
  -3   2   6       37.27       52.48      7.82 o 
  -2   2   6      857.09      970.16    107.71 o 
  -1   2   6       78.94       78.60     13.71 o 
   0   2   6      667.67      677.00     93.44 o 
   1   2   6      123.82       84.80      4.77 o 
   2   2   6       17.00        9.85      2.23 o 
   3   2   6        0.47        0.81      1.62 o 
   4   2   6      453.08      461.59     13.41 o 
   5   2   6       47.19       52.51      4.98 o 
  -7   3   6        3.49        2.54      2.23 o 
  -6   3   6      540.50      578.69     14.52 o 
  -5   3   6        0.41        0.41      1.42 o 
  -4   3   6      108.30      117.93      9.75 o 
  -3   3   6       19.35       15.64      2.54 o 
  -2   3   6     1426.46     1520.49    126.24 o 
  -1   3   6       28.65       31.30      5.59 o 
   0   3   6      761.63      748.65    122.63 o 
   1   3   6       77.10       84.27     12.90 o 
   2   3   6      161.86      161.28      7.11 o 
   3   3   6       13.93       13.20      2.54 o 
   4   3   6      359.49      344.39     11.78 o 
  -7   4   6       59.45       51.29      4.98 o 
  -6   4   6      451.39      455.60     13.00 o 
  -5   4   6        2.39        1.93      1.62 o 
  -4   4   6      206.49      223.43      8.12 o 
  -3   4   6       18.27       17.35      1.83 o 
  -2   4   6      531.71      524.52      8.19 o 
  -1   4   6       36.59       34.88      3.30 o 
   0   4   6      643.26      644.39     99.53 o 
   1   4   6        5.88        4.98      1.43 o 
   2   4   6      344.89      270.96      9.34 o 
   3   4   6        0.00        0.10      1.42 o 
   4   4   6      268.99      257.56     10.46 o 
  -7   5   6        1.12        0.81      2.03 o 
  -6   5   6      228.64      225.77      9.34 o 
  -5   5   6        7.54        7.01      2.03 o 
  -4   5   6       16.04       18.84      4.52 o 
  -3   5   6       20.14       15.55      2.18 o 
  -2   5   6      153.07      148.99      5.74 o 
  -1   5   6       70.01       68.44      3.12 o 
   0   5   6      598.60      632.79     68.91 o 
   1   5   6        6.85       10.97      1.65 o 
   2   5   6      161.11      140.46      7.01 o 
   3   5   6        0.54        0.00      1.73 o 
  -7   6   6        0.05        0.71      2.13 o 
  -6   6   6      127.14      110.19      6.80 o 
  -5   6   6        1.59        1.73      1.73 o 
  -4   6   6      260.54      274.30      6.77 o 
  -3   6   6       45.07       42.71      2.76 o 
  -2   6   6      475.84      537.73     22.34 o 
  -1   6   6       33.50       27.68      2.34 o 
   0   6   6      257.44      296.45     23.71 o 
   1   6   6      216.38      234.10      8.84 o 
  -5   7   6       17.35       12.70      2.95 o 
  -4   7   6      291.88      313.20      7.49 o 
  -3   7   6       13.09       15.44      2.01 o 
  -2   7   6      140.10      128.88      6.91 o 
  -1   7   6        7.95        8.53      2.23 o 
   0   7   6      328.67      392.53     12.09 o 
   1   7   6       18.86       19.80      3.35 o 
  -5   8   6       66.02       65.20      5.79 o 
  -4   8   6      314.94      333.42     12.09 o 
  -3   8   6       21.49       25.49      3.66 o 
  -2   8   6      216.58      227.70      9.75 o 
  -1   8   6       78.68       80.23      5.99 o 
   0   8   6      168.63      180.27      9.04 o 
  -1  -8   7       36.10       33.72      4.27 o 
   0  -8   7        0.76        2.34      2.03 o 
   1  -8   7      307.95      333.63     12.19 o 
   2  -8   7       21.26       20.82      3.45 o 
   3  -8   7      184.01      213.28     10.26 o 
  -2  -7   7       41.87       44.61      3.20 o 
  -1  -7   7       98.61      111.01      6.80 o 
   0  -7   7        5.28        6.20      2.13 o 
   1  -7   7      142.99      121.97      7.01 o 
   2  -7   7       67.88       97.19      6.40 o 
   3  -7   7      226.30      204.85      9.45 o 
   4  -7   7       20.86       30.47      3.96 o 
  -4  -6   7       27.03       29.25      3.96 o 
  -3  -6   7      199.31      201.37      6.43 o 
  -2  -6   7       43.97       49.20      3.71 o 
  -1  -6   7      229.90      209.93      8.84 o 
   0  -6   7       24.19       21.53      3.15 o 
   1  -6   7      273.71      270.76      9.85 o 
   2  -6   7        8.01       13.41      2.74 o 
   3  -6   7      401.37      452.66     13.41 o 
   4  -6   7        4.59        4.57      1.93 o 
  -4  -5   7       35.35       31.89      3.96 o 
  -3  -5   7      277.68      262.93     10.26 o 
  -2  -5   7        4.12        6.03      1.39 o 
  -1  -5   7      544.11      596.77     14.02 o 
   0  -5   7      921.58     1011.24     18.38 o 
   1  -5   7       57.71       59.92      4.57 o 
   2  -5   7        1.43        0.30      1.42 o 
   3  -5   7      510.35      459.32     35.70 o 
   4  -5   7        2.31        2.36      1.27 o 
   5  -5   7       80.09       95.16      6.40 o 
  -5  -4   7       85.03       92.22      6.40 o 
  -4  -4   7       37.70       36.26      3.96 o 
  -3  -4   7      255.90      260.96      6.46 o 
  -2  -4   7        0.04        0.00      0.95 o 
  -1  -4   7      449.90      461.04     27.27 o 
   0  -4   7       52.12       70.31      3.01 o 
   1  -4   7      268.68      244.25      5.68 o 
   2  -4   7       83.08       67.16      5.69 o 
   3  -4   7      251.75      278.60     27.52 o 
   4  -4   7      330.47      302.65     10.36 o 
   5  -4   7      172.91      165.04      8.43 o 
  -6  -3   7        0.05        0.41      1.62 o 
  -5  -3   7      175.10      184.23      8.63 o 
  -4  -3   7        7.87       10.26      2.34 o 
  -3  -3   7      346.72      345.78      6.14 o 
  -2  -3   7      436.69      458.66     13.91 o 
  -1  -3   7      835.35      878.11     66.95 o 
   0  -3   7       54.27       39.02      2.29 o 
   1  -3   7      186.18      203.80      8.73 o 
   2  -3   7        1.06        1.45      1.00 o 
   3  -3   7      480.66      396.09     11.17 o 
   4  -3   7       11.02       12.19      2.54 o 
   5  -3   7      118.87      120.96      7.31 o 
  -6  -2   7        1.24        2.34      2.03 o 
  -5  -2   7       28.05       28.84      3.66 o 
  -4  -2   7        4.26        3.15      1.83 o 
  -3  -2   7      312.65      326.62     12.11 o 
  -2  -2   7       47.07       35.85      1.81 o 
  -1  -2   7      166.79      184.40      6.24 o 
   0  -2   7        5.62       11.19      1.53 o 
   1  -2   7      321.16      287.45     28.59 o 
   2  -2   7      193.76      144.11      6.50 o 
   3  -2   7      261.53      269.54      9.45 o 
   4  -2   7        4.18        8.73      2.34 o 
   5  -2   7      179.39      166.76      8.63 o 
  -6  -1   7       17.26       15.54      2.84 o 
  -5  -1   7       51.02       44.79      4.27 o 
  -4  -1   7        0.07        0.00      1.01 o 
  -3  -1   7      263.08      256.62     10.54 o 
  -2  -1   7       47.35       48.16      2.39 o 
  -1  -1   7       38.16       39.77      2.22 o 
   0  -1   7       50.51       66.99      8.99 o 
   1  -1   7      254.69      254.51      8.23 o 
   2  -1   7        3.09        2.13      1.73 o 
   3  -1   7      419.24      340.64     10.66 o 
   4  -1   7       14.83       16.05      2.95 o 
   5  -1   7      200.13      214.29      9.85 o 
  -7   0   7      152.89      145.84      8.23 o 
  -6   0   7       63.78       65.20      5.18 o 
  -5   0   7       81.54       74.34      5.08 o 
  -4   0   7       67.55       64.13      3.12 o 
  -3   0   7      342.94      351.59     17.21 o 
  -2   0   7       30.93       36.36      3.11 o 
  -1   0   7      919.99      981.41     80.75 o 
   0   0   7      143.67      137.64     15.03 o 
   1   0   7      666.26      581.44     12.80 o 
   2   0   7       23.78       15.34      2.64 o 
   3   0   7     1558.24     1489.80     23.56 o 
   4   0   7        0.35        1.62      1.62 o 
   5   0   7      152.37      160.67      8.63 o 
  -7   1   7       49.68       54.64      5.08 o 
  -6   1   7       10.04        7.72      2.34 o 
  -5   1   7      137.48      131.83      6.60 o 
  -4   1   7       14.71       12.28      1.69 o 
  -3   1   7     1171.69     1228.50     99.02 o 
  -2   1   7       43.28       52.88      6.65 o 
  -1   1   7     1608.30     1741.34    263.60 o 
   0   1   7       56.87       59.72      4.16 o 
   1   1   7      641.71      554.52     12.70 o 
   2   1   7      495.70      478.86     12.49 o 
   3   1   7      596.71      551.78     14.22 o 
   4   1   7       11.73       13.41      2.74 o 
  -7   2   7       76.91       62.76      5.38 o 
  -6   2   7        2.21        2.34      1.83 o 
  -5   2   7      471.94      488.30     12.80 o 
  -4   2   7        0.02        0.08      1.04 o 
  -3   2   7      399.22      426.56     21.73 o 
  -2   2   7       40.30       32.35      3.61 o 
  -1   2   7     1030.56     1195.13    166.66 o 
   0   2   7       16.97       13.00      2.44 o 
   1   2   7      128.87      130.30      6.40 o 
   2   2   7        4.38        3.35      1.83 o 
   3   2   7      215.88      211.86      8.94 o 
   4   2   7       24.85       23.66      3.45 o 
  -7   3   7       68.65       64.39      5.59 o 
  -6   3   7       13.12       15.95      2.95 o 
  -5   3   7      223.42      242.37      6.46 o 
  -4   3   7        1.47        0.56      1.15 o 
  -3   3   7       79.39       91.32      6.20 o 
  -2   3   7       33.00       34.55      2.89 o 
  -1   3   7      366.57      388.31     41.94 o 
   0   3   7      230.91      207.08      7.82 o 
   1   3   7       48.78       49.87      4.27 o 
   2   3   7       13.89        9.65      2.34 o 
   3   3   7      453.79      442.70     13.30 o 
   4   3   7        3.92        3.66      2.23 o 
  -7   4   7       73.41       77.08      6.30 o 
  -6   4   7        0.08        1.93      1.62 o 
  -5   4   7       90.16       95.05      4.20 o 
  -4   4   7       60.28       63.16      4.27 o 
  -3   4   7      109.21      105.87     13.56 o 
  -2   4   7       22.26       18.02      1.89 o 
  -1   4   7      579.39      633.26     81.96 o 
   0   4   7       13.04       11.60      1.65 o 
   1   4   7      164.79      131.83      6.70 o 
   2   4   7        7.85        6.20      2.34 o 
   3   4   7      247.80      247.50     10.16 o 
  -7   5   7       32.14       25.59      3.96 o 
  -6   5   7        0.06        2.13      1.62 o 
  -5   5   7      169.54      163.41      5.53 o 
  -4   5   7       20.97       20.27      2.15 o 
  -3   5   7      136.06      111.18      4.24 o 
  -2   5   7       12.04       13.37      1.76 o 
  -1   5   7      414.67      408.90     42.55 o 
   0   5   7        8.46        7.21      1.58 o 
   1   5   7      494.23      449.91     12.59 o 
   2   5   7       20.73       20.92      3.35 o 
  -6   6   7       11.57        9.55      2.44 o 
  -5   6   7       70.97       63.83      3.63 o 
  -4   6   7       11.24       11.73      1.86 o 
  -3   6   7      390.20      407.14     14.78 o 
  -2   6   7       28.00       26.71      3.61 o 
  -1   6   7      396.31      425.37     22.04 o 
   0   6   7        4.57        3.54      1.43 o 
  -6   7   7       32.35       29.86      3.86 o 
  -5   7   7      161.31      176.61      9.04 o 
  -4   7   7        0.56        0.92      1.43 o 
  -3   7   7      216.35      261.61     12.75 o 
  -2   7   7        0.90        1.83      1.73 o 
  -1   7   7       28.91       33.11      3.86 o 
   0   7   7        0.87        2.03      1.93 o 
  -4   8   7        2.97        6.09      2.74 o 
  -3   8   7      131.07      145.64      8.23 o 
  -2   8   7        0.23        0.71      2.03 o 
  -1  -7   8        3.12        3.55      2.03 o 
   0  -7   8      136.23      166.36      8.53 o 
   1  -7   8        7.35       11.58      2.64 o 
   2  -7   8      172.96      153.46      8.33 o 
   3  -7   8        5.55        2.34      2.03 o 
  -3  -6   8       23.24       23.51      2.64 o 
  -2  -6   8      174.12      193.27      8.94 o 
  -1  -6   8       33.64       23.36      3.45 o 
   0  -6   8      406.30      379.94     12.19 o 
   1  -6   8        4.80        5.18      2.03 o 
   2  -6   8      406.55      454.08     13.71 o 
   3  -6   8       10.41       13.10      2.84 o 
  -4  -5   8      114.81      122.58      7.31 o 
  -3  -5   8       37.51       44.79      3.55 o 
  -2  -5   8      399.68      374.46     11.78 o 
  -1  -5   8       20.85       22.85      3.15 o 
   0  -5   8       11.59       17.57      2.84 o 
   1  -5   8        2.95        6.60      2.13 o 
   2  -5   8      388.91      373.03     11.88 o 
   3  -5   8       32.76       44.08      4.47 o 
   4  -5   8       41.99       38.49      4.27 o 
  -5  -4   8        8.20        9.24      2.64 o 
  -4  -4   8      100.42      101.56      6.40 o 
  -3  -4   8        4.44        3.38      1.33 o 
  -2  -4   8       33.77       43.67      3.96 o 
  -1  -4   8      101.43       76.48      4.98 o 
   0  -4   8       56.56       48.55      3.96 o 
   1  -4   8       14.98       13.43      1.72 o 
   2  -4   8      486.04      513.02     44.89 o 
   3  -4   8       11.10        4.78      1.39 o 
   4  -4   8      127.51      121.47      7.01 o 
  -5  -3   8        4.20        5.69      2.23 o 
  -4  -3   8       52.15       57.89      4.77 o 
  -3  -3   8        0.67        0.00      1.08 o 
  -2  -3   8     1020.81     1072.69     19.39 o 
  -1  -3   8       29.01       27.93      2.15 o 
   0  -3   8      174.22      225.18      9.95 o 
   1  -3   8       93.27      110.24      4.09 o 
   2  -3   8      799.38      773.64     71.96 o 
   3  -3   8      129.33      119.03      6.60 o 
   4  -3   8      163.29      151.12      8.02 o 
  -6  -2   8       59.42       58.70      5.38 o 
  -5  -2   8        1.30        0.20      1.42 o 
  -4  -2   8      267.05      303.09      7.00 o 
  -3  -2   8        4.42        1.86      0.94 o 
  -2  -2   8      376.49      405.49     12.29 o 
  -1  -2   8      112.58      108.37      3.77 o 
   0  -2   8       72.49       58.17      2.91 o 
   1  -2   8        0.95        0.04      1.02 o 
   2  -2   8      164.50      148.48      7.01 o 
   3  -2   8       29.70       17.37      2.95 o 
   4  -2   8      128.01      119.23      7.21 o 
  -6  -1   8       61.65       62.26      5.38 o 
  -5  -1   8        6.83        6.91      2.13 o 
  -4  -1   8      101.77      109.92      4.47 o 
  -3  -1   8        0.66        0.23      1.00 o 
  -2  -1   8      424.33      389.14     28.89 o 
  -1  -1   8       41.57       34.94      2.21 o 
   0  -1   8      224.61      265.40     23.71 o 
   1  -1   8       31.87       37.42      2.39 o 
   2  -1   8      346.37      302.55     10.16 o 
   3  -1   8        0.58        0.61      1.62 o 
   4  -1   8      517.38      497.55     14.73 o 
  -6   0   8      109.16      100.95      6.60 o 
  -5   0   8       30.80       34.23      3.76 o 
  -4   0   8      192.53      203.64      5.67 o 
  -3   0   8       44.03       59.79      3.01 o 
  -2   0   8      235.00      266.03     24.73 o 
  -1   0   8        0.46        0.00      1.73 o 
   0   0   8      508.83      427.47     11.27 o 
   1   0   8        2.27        0.91      1.83 o 
   2   0   8      181.02      153.36      7.52 o 
   3   0   8        0.13        1.73      1.93 o 
   4   0   8      272.88      264.67     10.97 o 
  -7   1   8        0.32        0.00      1.42 o 
  -6   1   8       78.35       68.55      5.38 o 
  -5   1   8        0.00        0.35      1.11 o 
  -4   1   8       77.21       92.62      6.09 o 
  -3   1   8       32.47       39.57      5.69 o 
  -2   1   8      247.06      231.25     22.75 o 
  -1   1   8       27.50       17.67      2.74 o 
   0   1   8      246.13      238.67      8.63 o 
   1   1   8      190.21      160.57      7.41 o 
   2   1   8      453.66      450.63     12.90 o 
   3   1   8        0.08        0.51      1.62 o 
   4   1   8      188.06      159.15      8.63 o 
  -7   2   8        5.40        5.99      2.03 o 
  -6   2   8      100.67       85.92      5.99 o 
  -5   2   8       33.19       33.10      3.91 o 
  -4   2   8      297.49      303.16     14.17 o 
  -3   2   8        0.36        0.00      1.00 o 
  -2   2   8      383.25      427.93     72.77 o 
  -1   2   8       25.02       28.44      3.35 o 
   0   2   8      914.96      857.99     16.96 o 
   1   2   8       24.94       17.77      2.95 o 
   2   2   8      324.59      295.34     10.66 o 
   3   2   8        8.22        9.65      2.64 o 
  -7   3   8        3.75        2.84      1.83 o 
  -6   3   8      121.90      122.48      7.21 o 
  -5   3   8        2.70        4.00      1.33 o 
  -4   3   8      191.49      207.02      5.92 o 
  -3   3   8        4.68        3.56      1.73 o 
  -2   3   8      379.05      321.74     10.26 o 
  -1   3   8      271.05      248.82      9.04 o 
   0   3   8       32.70       23.97      3.25 o 
   1   3   8       15.84       20.72      3.25 o 
   2   3   8      259.84      256.54     10.16 o 
   3   3   8       71.24       65.91      5.59 o 
  -6   4   8       90.00       89.98      6.30 o 
  -5   4   8        0.00        0.39      1.07 o 
  -4   4   8      399.42      418.71     27.73 o 
  -3   4   8        0.42        0.09      1.00 o 
  -2   4   8      101.43      105.99     12.59 o 
  -1   4   8       33.40       30.40      2.37 o 
   0   4   8      169.48      164.53      7.82 o 
   1   4   8        7.31        9.24      2.44 o 
   2   4   8      184.80      176.61      8.73 o 
  -6   5   8      128.34      117.91      7.21 o 
  -5   5   8       11.19        6.39      1.50 o 
  -4   5   8      266.46      301.03     10.66 o 
  -3   5   8       20.20       20.79      2.64 o 
  -2   5   8      170.79      163.35     17.16 o 
  -1   5   8       25.00       33.57      3.96 o 
   0   5   8      240.98      236.03      9.45 o 
   1   5   8       12.35       12.29      2.74 o 
  -6   6   8        1.40        2.13      1.73 o 
  -5   6   8        0.00        0.00      1.00 o 
  -4   6   8      139.81      146.49      5.46 o 
  -3   6   8        2.02        3.03      1.29 o 
  -2   6   8      118.37      116.92     11.27 o 
  -1   6   8       42.84       43.17      3.01 o 
   0   6   8      117.12      114.36      6.80 o 
  -5   7   8        1.02        2.14      1.50 o 
  -4   7   8      234.29      263.14      7.52 o 
  -3   7   8        0.90        1.09      1.29 o 
  -2   7   8       50.26       45.70      3.20 o 
  -1   7   8       16.13       17.16      3.45 o 
  -2  -6   9       13.40       16.15      3.25 o 
  -1  -6   9       99.26      102.88      6.70 o 
   0  -6   9        6.82       12.09      2.84 o 
   1  -6   9       70.78       65.61      5.48 o 
   2  -6   9        0.29        1.42      2.03 o 
  -3  -5   9       22.93       19.91      3.35 o 
  -2  -5   9       21.17       26.00      3.55 o 
  -1  -5   9      182.98      185.15      8.43 o 
   0  -5   9        1.58        2.13      1.83 o 
   1  -5   9      301.61      375.47     12.19 o 
   2  -5   9        0.23        0.00      1.42 o 
   3  -5   9      227.79      231.56     10.16 o 
  -4  -4   9        2.80        1.73      1.73 o 
  -3  -4   9      111.58      133.45      7.21 o 
  -2  -4   9      218.27      261.72      9.55 o 
  -1  -4   9       73.16       77.39      5.28 o 
   0  -4   9       26.38       16.96      2.74 o 
   1  -4   9      505.89      479.36     27.37 o 
   2  -4   9       32.23       40.97      4.82 o 
   3  -4   9      161.96      184.71     20.46 o 
  -5  -3   9       94.81      108.87      7.01 o 
  -4  -3   9       56.36       55.25      4.77 o 
  -3  -3   9      127.55      124.92      6.50 o 
  -2  -3   9        0.02        0.05      1.14 o 
  -1  -3   9      206.92      211.33      5.67 o 
   0  -3   9        5.94        4.27      1.36 o 
   1  -3   9      300.76      345.80     17.11 o 
   2  -3   9       94.54       84.81      3.99 o 
   3  -3   9      214.91      189.39     23.66 o 
  -5  -2   9      143.43      136.60      7.62 o 
  -4  -2   9       59.55       63.96      3.48 o 
  -3  -2   9      509.29      599.45      9.73 o 
  -1  -2   9      116.20      121.47      6.30 o 
   0  -2   9       33.69       41.80      3.61 o 
   1  -2   9      329.62      295.69     16.61 o 
   2  -2   9       28.52       31.23      3.76 o 
   3  -2   9      147.55      142.29      7.82 o 
  -5  -1   9      147.60      154.07      7.92 o 
  -4  -1   9        1.07        0.56      1.18 o 
  -3  -1   9      169.98      175.32      5.33 o 
  -2  -1   9        0.64        0.71      1.62 o 
  -1  -1   9      207.61      193.68      7.92 o 
   0  -1   9       35.52       29.55      3.35 o 
   1  -1   9       45.45       51.80      4.57 o 
   2  -1   9        0.49        3.15      1.93 o 
   3  -1   9      243.90      207.29      9.55 o 
  -6   0   9        0.21        0.00      1.52 o 
  -5   0   9       77.79       73.92      3.88 o 
  -4   0   9        3.55        5.40      1.43 o 
  -3   0   9       15.68       16.03      1.82 o 
  -2   0   9        2.36        6.40      2.34 o 
  -1   0   9      154.99      167.37      7.52 o 
   0   0   9        7.73        9.75      2.34 o 
   1   0   9       46.07       28.64      3.66 o 
   2   0   9        2.94        2.74      2.34 o 
   3   0   9      290.43      288.43     11.48 o 
  -6   1   9        0.01        0.00      1.62 o 
  -5   1   9       44.50       47.04      4.01 o 
  -4   1   9        0.00        1.23      1.12 o 
  -3   1   9       37.49       41.65      2.76 o 
  -2   1   9       11.47        9.85      2.54 o 
  -1   1   9      491.79      466.47     12.70 o 
   0   1   9        9.33       10.36      2.64 o 
   1   1   9      465.76      457.43     13.30 o 
   2   1   9        9.24       12.90      2.74 o 
   3   1   9      201.90      181.69      9.24 o 
  -6   2   9        0.33        1.22      1.62 o 
  -5   2   9      307.37      305.81      7.79 o 
  -4   2   9       26.80       34.71      2.79 o 
  -3   2   9      157.10      150.68     12.14 o 
  -2   2   9       55.94       67.23      5.08 o 
  -1   2   9      978.88      981.28     19.09 o 
   0   2   9      161.79      147.47      7.52 o 
   1   2   9      483.73      419.45     13.00 o 
   2   2   9        0.29        0.51      1.73 o 
  -6   3   9        1.55        0.10      1.52 o 
  -5   3   9      258.02      270.23     15.44 o 
  -4   3   9       14.45       16.60      2.01 o 
  -3   3   9      192.30      217.18     31.03 o 
  -2   3   9        5.06        5.08      2.03 o 
  -1   3   9       25.40       20.11      3.05 o 
   0   3   9        0.09        0.71      1.83 o 
   1   3   9      208.88      198.25      9.14 o 
   2   3   9        3.34        3.15      2.13 o 
  -6   4   9        6.52        8.63      2.44 o 
  -5   4   9      154.02      156.29     11.12 o 
  -4   4   9        8.67       12.36      1.89 o 
  -3   4   9       27.36       28.36      2.95 o 
  -2   4   9      169.77      187.18      8.53 o 
  -1   4   9       22.19       28.03      3.55 o 
   0   4   9        0.19        1.22      1.83 o 
   1   4   9      443.44      397.71     13.20 o 
  -5   5   9      113.56      120.20      8.07 o 
  -4   5   9        0.00        0.88      1.18 o 
  -3   5   9      208.76      237.54     19.70 o 
  -2   5   9        0.71        1.73      1.73 o 
  -1   5   9       43.32       32.80      3.86 o 
   0   5   9        2.05        2.44      1.93 o 
  -4   6   9        8.33        7.85      1.97 o 
  -3   6   9      164.81      158.48     15.23 o 
  -2   6   9        4.76        4.77      2.13 o 
  -1   6   9       70.87       65.20      5.48 o 
  -1  -5  10       19.61       21.63      3.35 o 
   0  -5  10      135.58      170.52      8.53 o 
   1  -5  10        0.02        3.15      2.23 o 
  -2  -4  10       40.66       47.43      4.57 o 
  -1  -4  10       36.10       42.96      4.27 o 
   0  -4  10      222.85      220.08      9.14 o 
   1  -4  10        0.76        0.00      1.52 o 
   2  -4  10      110.92      123.40      7.31 o 
  -1  -3  10       11.28       11.27      2.84 o 
   0  -3  10      213.77      241.92      9.34 o 
   1  -3  10       17.71       24.25      2.37 o 
   2  -3  10      123.87      141.78      7.62 o 
  -4  -2  10      237.88      261.01     10.16 o 
  -3  -2  10       14.49       18.28      3.25 o 
  -2  -2  10      135.54      170.32      7.92 o 
  -1  -2  10        7.58       12.90      2.74 o 
   0  -2  10      565.24      559.50     14.42 o 
   1  -2  10       18.13       18.89      3.25 o 
   2  -2  10      136.21      134.87      7.82 o 
  -5  -1  10       31.13       31.89      4.06 o 
  -4  -1  10      174.33      208.83      8.23 o 
  -3  -1  10        6.13        2.03      2.23 o 
  -2  -1  10      105.95      102.88      6.30 o 
  -1  -1  10        1.42        1.02      1.73 o 
   0  -1  10      179.35      185.75      8.53 o 
   1  -1  10       22.37       11.98      2.74 o 
   2  -1  10       20.26       23.97      4.06 o 
  -5   0  10        3.31        4.10      1.68 o 
  -4   0  10      118.78      113.88     10.05 o 
  -3   0  10        2.20        1.93      1.93 o 
  -2   0  10       57.50       65.91      5.18 o 
  -1   0  10       12.88       24.78      3.45 o 
   0   0  10      174.77      160.87      8.02 o 
   1   0  10       32.02       31.28      3.96 o 
   2   0  10      163.71      158.33      8.73 o 
  -5   1  10        1.07        3.29      1.54 o 
  -4   1  10       59.32       64.58      3.69 o 
  -3   1  10        0.68        0.00      1.83 o 
  -2   1  10      166.70      152.65      7.82 o 
  -1   1  10        4.26        3.76      2.03 o 
   0   1  10      190.26      175.40      8.53 o 
   1   1  10        3.94        1.62      2.23 o 
   2   1  10       82.98       78.20      6.50 o 
  -5   2  10        5.36        5.56      1.73 o 
  -4   2  10       59.01       47.77      5.08 o 
  -3   2  10        0.90        1.52      2.03 o 
  -2   2  10       43.49       43.37      4.57 o 
  -1   2  10       68.50       59.21      5.08 o 
   0   2  10      275.69      274.93     10.87 o 
   1   2  10        1.90        3.55      2.13 o 
  -5   3  10        3.38        3.18      1.56 o 
  -4   3  10       73.90       79.66     11.37 o 
  -3   3  10        7.51        7.62      2.34 o 
  -2   3  10      286.81      247.61     10.16 o 
  -1   3  10        2.05        2.95      1.83 o 
   0   3  10      338.03      336.57     12.19 o 
  -4   4  10      203.07      212.67      6.75 o 
  -3   4  10      129.18      124.72      7.41 o 
  -2   4  10        6.49        5.38      2.34 o 
  -1   4  10        4.71        7.52      2.54 o 
  -3   5  10        6.44       10.16      2.64 o 
  -2   5  10       34.20       39.00      4.47 o 
   0  -3  11        6.24        7.72      2.84 o 
  -3  -2  11       56.67       64.80      5.59 o 
  -2  -2  11        2.41        3.96      2.64 o 
  -1  -2  11      210.74      272.08     10.66 o 
   0  -2  11       20.27       21.73      3.76 o 
  -3  -1  11       39.56       44.38      4.87 o 
  -2  -1  11        2.60        4.16      2.64 o 
  -1  -1  11      363.55      355.87     12.29 o 
   0  -1  11       27.25       25.90      3.86 o 
  -4   0  11        2.77        5.59      2.74 o 
  -3   0  11       63.38       73.43      5.99 o 
  -2   0  11       43.68       48.85      4.98 o 
  -1   0  11      107.81      119.23      7.41 o 
   0   0  11        0.00        0.00      2.13 o 
  -4   1  11        0.88        0.00      2.74 o 
  -3   1  11       16.55       13.00      3.35 o 
  -2   1  11        1.75        0.91      2.34 o 
  -1   1  11       46.38       41.03      4.77 o 
   0   1  11       19.87       20.92      3.86 o 
  -3   2  11       60.85       61.34      5.79 o 
  -2   2  11        1.45        1.42      2.74 o 
  -1   2  11      100.55      105.52      7.21 o 
  -2   3  11       47.98       47.63      4.98 o 
                                                 
